# Supplementary material for: Prognostic Implications and Immune Infiltration Analysis of ALDOA in Lung Adenocarcinoma
Source: Front Genet. 2021 Dec 3;12:721021. doi: 10.3389/fgene.2021.721021 (PMC8678114; doi:10.3389/fgene.2021.721021)
Supplement: Supplementary file 1 [file Table3.xlsx]

## Sheet: Sheet 1
Samples	LIMK1-expression	T-stage	N-stage	M-stage	pathologic_stage	age_at_initial_pathologic_diagnosis.x	gender.x	anatomic_neoplasm_subdivision	anatomic_neoplasm_subdivision 2	number_pack_years_smoked	stopped_smoking_year	tobacco_smoking_history	year_of_tobacco_smoking_onset
TCGA-05-4244	40.6945	T2	N2	M1	Stage IV	70	MALE	R-Lower	Peripheral Lung	38	Not Available	4	Not Available
TCGA-05-4249	45.0113	T2	N0	M0	Stage IB	67	MALE	R-Lower	Peripheral Lung	52	Not Available	3	Not Available
TCGA-05-4250	67.6126	T3	N1	M0	Stage IIIA	79	FEMALE	R-Lower	Not Available	47	Not Available	4	Not Available
TCGA-05-4382	71.7391	T2	N0	M0	Stage IB	68	MALE	L-Upper	Not Available	62	Not Available	4	Not Available
TCGA-05-4384	33.0128	T2	N2	M0	Stage IIIA	66	MALE	R-Lower	Not Available	20	1987	3	1963
TCGA-05-4389	38.4476	T1	N0	M0	Stage IA	70	MALE	R-Upper	Not Available	43	Not Available	3	Not Available
TCGA-05-4390	30.3285	T2	N0	M0	Stage IB	58	FEMALE	R-Upper	Not Available	15	1996	4	1966
TCGA-05-4395	62.4309	T4	N2	M0	Stage IIIB	76	MALE	L-Upper	Not Available	Not Available	1983	3	Not Available
TCGA-05-4396	34.2998	T4	N1	M0	Stage IIIB	76	MALE	R-Lower	Not Available	19	1984	3	1947
TCGA-05-4397	24.7954	T2	N1	M0	Stage IIB	65	MALE	R-Middle	Not Available	45	Not Available	2	Not Available
TCGA-05-4398	140.108	T4	N3	M0	Stage IIIB	47	FEMALE	R-Upper	Not Available	72	Not Available	2	Not Available
TCGA-05-4402	65.6311	T2	NX	M1	Stage IV	57	FEMALE	R-Lower	Not Available	Not Available	Not Available	1	Not Available
TCGA-05-4403	25.3008	T2	N0	M0	Stage IB	76	MALE	R-Upper	Not Available	Not Available	1975	3	Not Available
TCGA-05-4405	90.6391	T2	N0	M0	Stage IB	74	FEMALE	R-Lower	Not Available	65	1994	4	1951
TCGA-05-4410	99.5038	T2	N0	M0	Stage IB	62	MALE	L-Upper	Not Available	98	2007	4	1958
TCGA-05-4415	27.7094	T4	N2	M0	Stage IIIB	57	MALE	L-Lower	Not Available	29	2007	4	1997
TCGA-05-4417	28.2723	T2	N0	M0	Stage IB	51	FEMALE	R-Upper	Not Available	56	2008	4	1971
TCGA-05-4418	26.5175	T3	N2	M0	Stage IIIA	69	MALE	L-Lower	Not Available	25	Not Available	2	Not Available
TCGA-05-4420	39.7067	T2	N0	M0	Stage IB	41	MALE	R-Lower	Not Available	38	Not Available	2	Not Available
TCGA-05-4422	21.5686	T2	N0	M0	Stage IB	68	MALE	L-Lower	Not Available	147	Not Available	4	Not Available
TCGA-05-4424	37.4613	T3	N0	M0	Stage IIB	70	MALE	R-Upper	Not Available	50	2007	4	1957
TCGA-05-4425	42.2531	T2	N0	M1	Stage IV	70	FEMALE	R-Middle	Not Available	28	Not Available	3	Not Available
TCGA-05-4426	40.5036	T2	N0	M0	Stage IB	71	MALE	L-Lower	Not Available	20	Not Available	3	Not Available
TCGA-05-4427	64.6917	T2	N1	M0	Stage IIB	65	FEMALE	L-Upper	Not Available	8	2008	4	1993
TCGA-05-4430	65.5716	T2	N0	M0	Stage IB	59	FEMALE	L-Lower	Not Available	80	Not Available	4	Not Available
TCGA-05-4432	27.73	T2	N1	M0	Stage IIB	66	MALE	R-Upper	Not Available	58	Not Available	2	Not Available
TCGA-05-4433	34.2034	T2	N0	M0	Stage IB	82	MALE	L-Lower	Not Available	1	1948	3	1946
TCGA-05-4434	58.483	T4	N1	M1	Stage IV	67	FEMALE	R-Lower	Not Available	15	Not Available	2	Not Available
TCGA-05-5420	14.9282	T2	N2	M0	Stage IIIA	67	MALE	L-Upper	Not Available	40	2001	4	1961
TCGA-05-5423	29.5997	T2	N1	M0	Stage IIB	65	MALE	L-Upper	Not Available	72	1980	3	1956
TCGA-05-5425	34.7829	T2b	N1	M0	Stage IIB	68	MALE	R-Upper	Not Available	40	1985	3	1965
TCGA-05-5428	27.1489	T1b	N1	M0	Stage IIA	57	MALE	R-Upper	Not Available	30	1993	3	1969
TCGA-05-5429	12.2661	T3	N2	M0	Stage IIIA	60	MALE	L-Upper	Not Available	Not Available	Not Available	1	Not Available
TCGA-05-5715	33.2158	T2a	N0	M0	Stage IB	69	FEMALE	L-Upper	Not Available	Not Available	Not Available	1	Not Available
TCGA-35-3615	21.4319	T2	N0	M0	Stage IB	57	MALE	R-Upper	Peripheral Lung	Not Available	Not Available	1	Not Available
TCGA-35-4122	32.1826	T1	N0	M0	Stage IA	69	MALE	L-Upper	Peripheral Lung	45	2010	4	1965
TCGA-35-4123	71.6221	T1	N0	M0	Stage IA	38	MALE	R-Upper	Peripheral Lung	20	2010	4	1990
TCGA-35-5375	12.2693	T2	N2	M0	Stage IIIA	61	MALE	L-Upper	Peripheral Lung	35	2006	4	1971
TCGA-38-4625	65.7777	T2a	N0	M0	Stage IB	66	FEMALE	R-Upper	Peripheral Lung	50	Not Available	2	1952
TCGA-38-4626	28.1069	T2b	N0	M0	Discrepancy	57	FEMALE	L-Upper	Central Lung	40	Not Available	2	1962
TCGA-38-4627	60.9612	T1b	N1	M0	Stage IIA	64	FEMALE	R-Upper	Central Lung	Not Available	Not Available	4	Not Available
TCGA-38-4628	38.5384	T2	N1	M0	Stage IIB	65	FEMALE	R-Upper	Central Lung	Not Available	Not Available	1	Not Available
TCGA-38-4629	42.8984	T3	N0	M0	Stage IIB	68	MALE	R-Upper	Peripheral Lung	100	2003	4	Not Available
TCGA-38-4630	42.4553	T2	N0	M0	Stage IB	75	FEMALE	R-Upper	Peripheral Lung	Not Available	Not Available	1	Not Available
TCGA-38-4631	15.6501	T2	N0	M0	Stage IB	72	FEMALE	L-Upper	Peripheral Lung	40	Not Available	4	Not Available
TCGA-38-4632	50.831	T2	N1	M1	Stage IV	42	MALE	L-Upper	Peripheral Lung	10	1991	4	Not Available
TCGA-38-6178	101.297	T2b	N2	Not Available	Stage IIIA	70	FEMALE	L-Upper	Central Lung	Not Available	Not Available	1	Not Available
TCGA-38-7271	37.8361	T1	N0	M0	Stage IA	72	FEMALE	R-Upper	Not Available	25	1999	4	1971
TCGA-38-A44F	21.6332	T2a	N0	M0	Stage IB	80	MALE	R-Upper	Peripheral Lung	12	1977	3	1965
TCGA-44-2655	47.6836	T1	N0	M0	Stage IA	65	FEMALE	R-Upper	Not Available	30	1988	3	1958
TCGA-44-2656	57.277	T2	N0	M0	Stage IB	59	MALE	R-Upper	Not Available	23	2009	4	1994
TCGA-44-2656	16.2625	T2	N0	M0	Stage IB	59	MALE	R-Upper	Not Available	23	2009	4	1994
TCGA-44-2656	14.3992	T2	N0	M0	Stage IB	59	MALE	R-Upper	Not Available	23	2009	4	1994
TCGA-44-2657	32.2302	T2	NX	M0	Stage IB	74	FEMALE	L-Upper	Not Available	25	2006	4	1959
TCGA-44-2659	32.3764	T1	N1	M0	Stage IIB	65	FEMALE	Discrepancy	Not Available	57	2003	4	1965
TCGA-44-2661	25.8431	T1	N0	M0	Stage IA	69	FEMALE	L-Upper	Not Available	Not Available	Not Available	1	Not Available
TCGA-44-2662	128.817	T2	N0	M0	Stage IB	65	MALE	R-Upper	Not Available	56	1984	3	1956
TCGA-44-2662	47.7931	T2	N0	M0	Stage IB	65	MALE	R-Upper	Not Available	56	1984	3	1956
TCGA-44-2662	29.5777	T2	N0	M0	Stage IB	65	MALE	R-Upper	Not Available	56	1984	3	1956
TCGA-44-2665	47.2845	T2	N1	M0	Stage IIB	55	FEMALE	R-Upper	Not Available	Not Available	Not Available	1	Not Available
TCGA-44-2666	38.8977	T2	N0	M0	Stage IB	43	MALE	R-Upper	Not Available	30	Not Available	2	1979
TCGA-44-2666	10.8718	T2	N0	M0	Stage IB	43	MALE	R-Upper	Not Available	30	Not Available	2	1979
TCGA-44-2666	14.5114	T2	N0	M0	Stage IB	43	MALE	R-Upper	Not Available	30	Not Available	2	1979
TCGA-44-2668	74.9835	T2	N0	M0	Stage IB	51	MALE	R-Upper	Not Available	60	2009	4	1979
TCGA-44-2668	26.9206	T2	N0	M0	Stage IB	51	MALE	R-Upper	Not Available	60	2009	4	1979
TCGA-44-2668	29.8634	T2	N0	M0	Stage IB	51	MALE	R-Upper	Not Available	60	2009	4	1979
TCGA-44-3396	44.7747	T2	N2	M0	Stage IIIA	74	FEMALE	Discrepancy	Not Available	50	Not Available	2	1959
TCGA-44-3398	23.4924	T1b	N0	M0	Stage IA	77	FEMALE	R-Lower	Not Available	60	2009	4	1959
TCGA-44-3917	6.30297	T2	N0	M0	Stage IB	33	FEMALE	R-Upper	Not Available	16	Not Available	2	1993
TCGA-44-3917	18.0854	T2	N0	M0	Stage IB	33	FEMALE	R-Upper	Not Available	16	Not Available	2	1993
TCGA-44-3918	51.261	T1	N0	M0	Stage IA	60	FEMALE	L-Upper	Not Available	20	1994	3	1974
TCGA-44-3918	10.8465	T1	N0	M0	Stage IA	60	FEMALE	L-Upper	Not Available	20	1994	3	1974
TCGA-44-3918	22.4309	T1	N0	M0	Stage IA	60	FEMALE	L-Upper	Not Available	20	1994	3	1974
TCGA-44-3919	42.4313	T1	N0	M0	Stage IA	71	FEMALE	R-Upper	Not Available	Not Available	Not Available	1	Not Available
TCGA-44-4112	46.7565	T2a	N0	M0	Stage IB	60	FEMALE	R-Upper	Not Available	30	1992	3	1972
TCGA-44-4112	15.4135	T2a	N0	M0	Stage IB	60	FEMALE	R-Upper	Not Available	30	1992	3	1972
TCGA-44-5643	32.3269	T2b	N2	M0	Stage IIIA	53	MALE	R-Lower	Not Available	20	Not Available	2	Not Available
TCGA-44-5644	15.8221	T2a	N0	Not Available	Stage IB	51	FEMALE	R-Lower	Not Available	17.5	Not Available	2	1975
TCGA-44-5645	31.0426	T1	NX	Not Available	Stage IA	61	FEMALE	L-Upper	Not Available	5	1973	3	1963
TCGA-44-5645	10.1672	T1	NX	Not Available	Stage IA	61	FEMALE	L-Upper	Not Available	5	1973	3	1963
TCGA-44-5645	6.37907	T1	NX	Not Available	Stage IA	61	FEMALE	L-Upper	Not Available	5	1973	3	1963
TCGA-44-6145	33.7103	T1	N0	M0	Stage IA	62	FEMALE	R-Upper	Not Available	75	1999	4	1963
TCGA-44-6146	25.4495	T3	N0	M0	Stage IIB	64	MALE	L-Lower	Not Available	15	1980	3	Not Available
TCGA-44-6146	11.0308	T3	N0	M0	Stage IIB	64	MALE	L-Lower	Not Available	15	1980	3	Not Available
TCGA-44-6146	7.40981	T3	N0	M0	Stage IIB	64	MALE	L-Lower	Not Available	15	1980	3	Not Available
TCGA-44-6147	36.6819	T1b	NX	M0	Stage IA	67	FEMALE	R-Upper	Not Available	Not Available	1980	3	1976
TCGA-44-6147	19.3396	T1b	NX	M0	Stage IA	67	FEMALE	R-Upper	Not Available	Not Available	1980	3	1976
TCGA-44-6147	8.02853	T1b	NX	M0	Stage IA	67	FEMALE	R-Upper	Not Available	Not Available	1980	3	1976
TCGA-44-6148	17.7714	T1b	N0	M0	Stage IA	60	MALE	L-Lower	Not Available	60	1994	3	1963
TCGA-44-6774	43.0642	T1	N2	M0	Stage IIIA	56	FEMALE	L-Lower	Not Available	20	Not Available	2	1971
TCGA-44-6775	46.4163	T2a	N0	MX	Stage IB	72	FEMALE	R-Upper	Not Available	25	2005	4	1955
TCGA-44-6775	37.0006	T2a	N0	MX	Stage IB	72	FEMALE	R-Upper	Not Available	25	2005	4	1955
TCGA-44-6775	12.0633	T2a	N0	MX	Stage IB	72	FEMALE	R-Upper	Not Available	25	2005	4	1955
TCGA-44-6776	25.8628	T1	N0	MX	Stage IA	60	FEMALE	R-Upper	Not Available	45	2005	4	1960
TCGA-44-6777	53.534	T2	NX	MX	Stage IB	85	FEMALE	L-Upper	Not Available	64	2006	4	1942
TCGA-44-6778	30.6975	T1	N0	MX	Stage IA	59	MALE	Discrepancy	Not Available	15	2004	4	1974
TCGA-44-6779	68.6728	T2	N1	MX	Stage IIB	50	FEMALE	Discrepancy	Not Available	15	2008	4	1978
TCGA-44-7659	18.5355	T1b	N0	MX	Stage IA	70	MALE	L-Upper	Not Available	40	Not Available	2	1989
TCGA-44-7660	25.8966	T2	N0	MX	Stage IB	72	MALE	R-Upper	Not Available	124	Not Available	2	1949
TCGA-44-7661	66.6562	T2a	N0	M0	Stage IB	69	FEMALE	R-Lower	Peripheral Lung	22	1976	3	1961
TCGA-44-7662	63.6919	T2a	N0	MX	Stage IB	61	MALE	L-Upper	Not Available	50	Not Available	2	1961
TCGA-44-7667	33.0235	T3	N0	MX	Stage IIB	49	FEMALE	R-Lower	Not Available	50	Not Available	2	1974
TCGA-44-7669	26.0482	T1b	N1	MX	Stage IIA	59	MALE	R-Upper	Not Available	20	Not Available	2	1970
TCGA-44-7670	52.5402	T1b	N1	M0	Stage IIA	47	FEMALE	L-Upper	Not Available	30	Not Available	2	1980
TCGA-44-7671	34.8771	T2a	N0	M0	Stage IB	64	MALE	Not Available	Not Available	Not Available	1995	3	Not Available
TCGA-44-7672	36.228	T1b	N0	M0	Stage IA	52	FEMALE	L-Upper	Not Available	20	Not Available	2	1980
TCGA-44-8117	96.5287	T2a	N0	M0	Stage IB	54	FEMALE	R-Upper	Unknown	54	2011	4	1975
TCGA-44-8119	22.6674	T3	N0	M0	Stage IIB	73	MALE	R-Upper	Not Available	50	Not Available	2	1961
TCGA-44-8120	52.7684	T2a	N0	M0	Stage IB	58	MALE	R-Upper	Not Available	30	Not Available	5	1981
TCGA-44-A479	18.8333	T2	N0	MX	Stage IB	73	FEMALE	R-Upper	Not Available	40	2002	4	1962
TCGA-44-A47A	50.0868	T2a	N0	MX	Stage IB	78	FEMALE	R-Upper	Not Available	80	2010	4	1970
TCGA-44-A47B	25.3008	T2a	N0	M0	Stage IB	79	MALE	R-Upper	Not Available	4.5	1965	3	1956
TCGA-44-A47G	45.7258	T1	N0	M0	Stage IA	73	FEMALE	R-Upper	Not Available	28	2012	4	1956
TCGA-44-A4SS	63.5396	T1b	N0	M0	Stage IA	73	MALE	L-Upper	Not Available	90	2012	4	1952
TCGA-44-A4SU	50.674	T1a	N0	MX	Stage IA	67	FEMALE	R-Lower	Not Available	50	2011	4	1961
TCGA-49-4486	11.502	T1	N0	M0	Stage IA	72	MALE	R-Lower	Not Available	17.5	1967	3	1932
TCGA-49-4487	36.6781	T1	N0	M0	Stage IA	72	FEMALE	L-Upper	Not Available	40	Not Available	4	Not Available
TCGA-49-4488	43.7071	T1	N0	MX	Stage IA	74	FEMALE	L-Lower	Not Available	Not Available	1964	3	Not Available
TCGA-49-4490	95.1203	T3	N2	M0	Stage IIIA	45	FEMALE	L-Upper	Not Available	5	Not Available	3	Not Available
TCGA-49-4494	103.105	T3	N2	M0	Stage IIIA	77	MALE	L-Upper	Not Available	50	1955	3	1930
TCGA-49-4501	46.0616	T2	N0	M0	Stage IB	67	FEMALE	R-Upper	Not Available	Not Available	Not Available	1	Not Available
TCGA-49-4505	60.8218	T2	N1	M0	Stage IIB	61	FEMALE	R-Lower	Not Available	74	1986	4	1949
TCGA-49-4506	13.9064	T2	N1	M0	Stage IIB	68	FEMALE	L-Upper	Peripheral Lung	100	Not Available	2	Not Available
TCGA-49-4507	34.5646	T3	N1	M0	Stage IIIA	73	FEMALE	Discrepancy	Not Available	78	1991	4	Not Available
TCGA-49-4510	18.2988	T2	N1	M0	Stage IIB	51	FEMALE	L-Upper	Not Available	55.5	Not Available	2	Not Available
TCGA-49-4512	68.7689	T2	N2	MX	Stage IIIA	69	FEMALE	R-Middle	Not Available	Not Available	Not Available	1	Not Available
TCGA-49-4514	20.7424	T1	N0	M0	Stage IA	79	FEMALE	L-Upper	Not Available	65	Not Available	3	Not Available
TCGA-49-6742	24.1534	T2a	N1	M0	Stage IIA	70	MALE	L-Upper	Not Available	10	Not Available	3	Not Available
TCGA-49-6743	45.5524	T1	N2	MX	Stage IIIA	81	FEMALE	R-Upper	Not Available	50	Not Available	4	Not Available
TCGA-49-6744	41.9561	T2a	N1	MX	Stage IIA	64	FEMALE	L-Upper	Not Available	20	Not Available	4	Not Available
TCGA-49-6745	165.044	T2a	N2	M0	Stage IIIA	82	MALE	L-Upper	Not Available	20	Not Available	4	Not Available
TCGA-49-6761	62.4181	T1	N2	MX	Stage IIIA	68	FEMALE	R-Upper	Not Available	50	Not Available	4	Not Available
TCGA-49-6767	232.702	T3	N0	MX	Stage IIB	46	FEMALE	R-Middle	Not Available	30	Not Available	2	Not Available
TCGA-49-AAQV	64.1998	T1	N1	MX	Stage II	63	FEMALE	L-Lower	Not Available	Not Available	Not Available	1	Not Available
TCGA-49-AAR0	48.9496	T1	N0	MX	Stage IA	57	MALE	R-Upper	Not Available	37	Not Available	2	Not Available
TCGA-49-AAR2	17.0647	T2	N0	MX	Stage IB	64	MALE	R-Lower	Not Available	Not Available	2006	4	Not Available
TCGA-49-AAR3	61.212	T2	N1	MX	Stage IIB	69	MALE	R-Upper	Not Available	Not Available	Not Available	Unknown	Not Available
TCGA-49-AAR4	75.3193	T2	N2	MX	Stage IIIA	51	MALE	L-Upper	Not Available	35	Not Available	2	Not Available
TCGA-49-AAR9	54.5723	T3	N0	MX	Stage IIB	61	MALE	Other (please specify)	Not Available	Not Available	Not Available	2	Not Available
TCGA-49-AARE	35.8799	T1	N0	MX	Stage IA	51	FEMALE	R-Upper	Not Available	15	1995	4	1980
TCGA-49-AARN	54.167	T1	N0	MX	Stage IA	56	FEMALE	R-Lower	Not Available	Not Available	Not Available	5	Not Available
TCGA-49-AARO	107.594	T1a	N0	MX	Stage IA	39	FEMALE	L-Upper	Not Available	Not Available	Not Available	2	Not Available
TCGA-49-AARQ	49.1927	T2	N0	MX	Stage I	41	FEMALE	R-Upper	Not Available	60	2007	4	Not Available
TCGA-49-AARR	13.8828	T1	N0	MX	Stage IA	68	MALE	L-Upper	Not Available	Not Available	1987	3	Not Available
TCGA-4B-A93V	15.6057	T1b	N0	M0	Stage IA	52	FEMALE	R-Lower	Peripheral Lung	30	2013	4	1984
TCGA-50-5044	53.648	T4	N1	M0	Stage IIIB	72	FEMALE	R-Lower	Not Available	Not Available	Not Available	Not Available	Not Available
TCGA-50-5045	35.0366	T2	N1	M0	Discrepancy	57	FEMALE	R-Lower	Not Available	Not Available	Not Available	Not Available	Not Available
TCGA-50-5049	33.6942	T2	N0	M0	Stage IA	70	MALE	R-Upper	Not Available	Not Available	Not Available	Not Available	Not Available
TCGA-50-5051	42.7317	T2	N2	M0	Stage IIIA	42	FEMALE	L-Upper	Not Available	30	2006	4	Not Available
TCGA-50-5055	32.4625	T1	N1	M0	Stage IIA	79	FEMALE	L-Lower	Not Available	Not Available	Not Available	Not Available	Not Available
TCGA-50-5066	13.8024	T2	N0	M0	Stage IB	72	MALE	R-Upper	Not Available	Not Available	Not Available	1	Not Available
TCGA-50-5066	46.6456	T2	N0	M0	Stage IB	72	MALE	R-Upper	Not Available	Not Available	Not Available	1	Not Available
TCGA-50-5068	10.8598	T2	N1	MX	Stage IIB	59	FEMALE	R-Lower	Not Available	Not Available	Not Available	Not Available	Not Available
TCGA-50-5072	40.2516	T2	N2	M0	Stage IIIA	74	MALE	L-Upper	Not Available	15	1974	3	Not Available
TCGA-50-5930	32.7861	T2	N2	M0	Stage IIIA	47	MALE	Discrepancy	Not Available	Not Available	Not Available	Not Available	Not Available
TCGA-50-5931	27.3913	T2	N0	M0	Stage IB	75	FEMALE	L-Upper	Central Lung	40	Not Available	4	Not Available
TCGA-50-5932	36.1152	T2	N1	M0	Stage IIB	75	MALE	R-Upper	Central Lung	Not Available	Not Available	Not Available	Not Available
TCGA-50-5933	63.7256	T4	N2	M0	Stage IIIB	72	MALE	L-Lower	Central Lung	Not Available	Not Available	Not Available	Not Available
TCGA-50-5935	42.324	T1	N0	M0	Stage IA	86	FEMALE	L-Upper	Not Available	Not Available	Not Available	Not Available	Not Available
TCGA-50-5936	52.4283	T2	N2	M0	Stage IIIA	58	MALE	R-Lower	Not Available	Not Available	Not Available	Not Available	Not Available
TCGA-50-5939	52.8861	T2	N0	M0	Stage IB	85	MALE	R-Upper	Not Available	15	1968	3	Not Available
TCGA-50-5941	85.0228	T2a	N2	M0	Stage IIIA	55	FEMALE	R-Upper	Not Available	25	Not Available	2	Not Available
TCGA-50-5942	31.1154	T1	N0	M0	Stage IA	67	FEMALE	R-Upper	Not Available	30	2009	4	Not Available
TCGA-50-5944	45.3058	T1	N0	M0	Stage IA	69	FEMALE	R-Upper	Not Available	Not Available	Not Available	Not Available	Not Available
TCGA-50-5946	29.9344	T1	N0	MX	Stage IA	62	MALE	R-Upper	Not Available	Not Available	2009	4	Not Available
TCGA-50-5946	48.8534	T1	N0	MX	Stage IA	62	MALE	R-Upper	Not Available	Not Available	2009	4	Not Available
TCGA-50-6590	90.7648	T2	N0	M0	Stage IB	72	FEMALE	R-Upper	Not Available	50	2002	4	Not Available
TCGA-50-6591	45.1236	T2	N0	M1	Stage IV	63	FEMALE	L-Lower	Not Available	Not Available	Not Available	1	Not Available
TCGA-50-6592	29.4149	T2	N0	M0	Stage IB	71	FEMALE	L-Lower	Not Available	Not Available	Not Available	4	Not Available
TCGA-50-6593	86.7388	T1	N2	M0	Stage IIIA	49	FEMALE	R-Upper	Not Available	Not Available	Not Available	4	Not Available
TCGA-50-6594	82.4328	T3	N2	M0	Stage IIIA	79	FEMALE	L-Upper	Not Available	Not Available	1998	4	Not Available
TCGA-50-6595	65.0167	T2	N2	M0	Stage IIIA	74	FEMALE	R-Upper	Not Available	Not Available	1979	3	Not Available
TCGA-50-6597	29.4339	T2	N0	M0	Stage IB	79	FEMALE	R-Lower	Not Available	Not Available	Not Available	1	Not Available
TCGA-50-6673	27.4387	T1	N0	M0	Stage I	84	FEMALE	R-Upper	Not Available	Not Available	Not Available	1	Not Available
TCGA-50-7109	25.4753	T1	N0	M0	Stage IA	60	MALE	R-Lower	Not Available	120	Not Available	2	Not Available
TCGA-50-8457	22.4558	T1a	N0	M0	Stage IA	63	FEMALE	R-Upper	Not Available	30	1997	4	Not Available
TCGA-50-8459	42.8501	T3	N0	M0	Stage IIB	68	MALE	R-Lower	Not Available	10	Not Available	2	Not Available
TCGA-50-8460	47.6997	T1a	N0	M0	Stage IA	74	MALE	R-Upper	Not Available	Not Available	Not Available	Unknown	Not Available
TCGA-53-7624	35.5644	T2	N0	M1	Stage IV	40	FEMALE	R-Upper	Peripheral Lung	50	Not Available	2	1986
TCGA-53-7626	58.3109	T1	N1	M0	Stage IIA	76	FEMALE	R-Upper	Peripheral Lung	35	2006	4	1971
TCGA-53-7813	12.7991	T4	N0	M0	Stage IIIB	51	FEMALE	R-Upper	Not Available	35	2008	4	1973
TCGA-53-A4EZ	71.7521	T2a	N1	MX	Stage IIA	63	MALE	L-Upper	Peripheral Lung	40	1996	3	1956
TCGA-55-1592	24.8175	T2	N0	M0	Stage IA	65	MALE	L-Upper	Not Available	Not Available	1997	4	1957
TCGA-55-1594	26.3504	T2	N2	M0	Stage IIIA	68	MALE	R-Lower	Not Available	Not Available	Not Available	2	1965
TCGA-55-1596	37.8985	T2	N1	M0	Stage IIB	55	MALE	R-Upper	Not Available	50	Not Available	2	1979
TCGA-55-5899	33.308	T1a	N1	M0	Discrepancy	58	MALE	R-Upper	Not Available	Not Available	Not Available	2	1985
TCGA-55-6543	76.8296	T1b	N0	MX	Stage IA	60	FEMALE	R-Upper	Peripheral Lung	60	2004	4	Not Available
TCGA-55-6642	24.1581	T2	N0	MX	Stage IB	63	MALE	R-Lower	Not Available	Not Available	Not Available	2	1961
TCGA-55-6712	74.8338	T2a	N1	MX	Stage IIA	71	MALE	L-Upper	Not Available	Not Available	2003	4	1970
TCGA-55-6968	42.383	T1	N0	M1	Stage IV	61	MALE	R-Lower	Not Available	Not Available	Not Available	2	Not Available
TCGA-55-6970	25.9739	T2	N2	MX	Stage IIIA	67	FEMALE	R-Upper	Not Available	Not Available	Not Available	4	Not Available
TCGA-55-6971	49.2222	T2	N0	MX	Stage IB	59	FEMALE	L-Lower	Not Available	60	2010	4	1970
TCGA-55-6972	14.1292	T2	N0	M0	Stage IB	72	MALE	R-Upper	Not Available	Not Available	Not Available	2	Not Available
TCGA-55-6975	44.5112	T2	N1	M0	Stage IIB	61	MALE	L-Lower	Not Available	Not Available	2004	4	Not Available
TCGA-55-6978	92.6762	T2b	N0	MX	Stage IIA	81	MALE	R-Middle	Not Available	Not Available	Not Available	1	Not Available
TCGA-55-6979	65.2877	T2	N1	M0	Stage IIB	59	FEMALE	L-Upper	Not Available	Not Available	Not Available	3	Not Available
TCGA-55-6980	96.2307	T1	N0	M0	Stage IA	56	MALE	R-Lower	Not Available	Not Available	Not Available	1	Not Available
TCGA-55-6981	146.616	T1	N2	M0	Stage IIIA	53	FEMALE	L-Upper	Not Available	Not Available	Not Available	3	Not Available
TCGA-55-6982	95.4931	T2	N1	M0	Stage IIB	79	FEMALE	R-Lower	Not Available	Not Available	Not Available	1	Not Available
TCGA-55-6983	32.3625	T2	N1	M0	Stage IIB	81	MALE	L-Lower	Not Available	60	Not Available	4	Not Available
TCGA-55-6984	28.7555	T2	N1	M0	Stage IIB	71	FEMALE	L-Lower	Not Available	Not Available	Not Available	Not Available	Not Available
TCGA-55-6985	60.3327	T2	N0	MX	Stage IB	58	FEMALE	L-Upper	Not Available	50	2004	4	Not Available
TCGA-55-6986	50.1365	T2	N0	M0	Stage IB	74	FEMALE	R-Lower	Not Available	Not Available	Not Available	1	Not Available
TCGA-55-6987	37.3481	T1	N0	M0	Stage IA	77	MALE	L-Lower	Not Available	Not Available	2006	4	Not Available
TCGA-55-7227	46.9162	T3	N1	MX	Stage IIIA	77	MALE	R-Lower	Not Available	Not Available	1993	3	1953
TCGA-55-7281	59.8518	T1b	N0	M0	Stage IA	70	FEMALE	R-Middle	Not Available	20	Not Available	4	Not Available
TCGA-55-7283	55.4889	T3	N2	MX	Stage IIIA	76	FEMALE	R-Upper	Central Lung	5	1961	3	1950
TCGA-55-7284	27.1843	T3	N0	MX	Stage IIB	74	MALE	R-Lower	Not Available	Not Available	Not Available	3	Not Available
TCGA-55-7570	24.8144	T1a	N0	MX	Stage IA	60	MALE	R-Upper	Not Available	Not Available	Not Available	2	1971
TCGA-55-7573	35.7648	T1b	N0	MX	Stage IA	72	FEMALE	R-Upper	Central Lung	Not Available	1983	3	Not Available
TCGA-55-7574	30.3778	T2a	N0	M0	Stage IB	64	FEMALE	R-Upper	Not Available	2	2011	4	1971
TCGA-55-7576	85.8511	T2a	N0	M0	Stage IB	54	MALE	R-Upper	Not Available	Not Available	Not Available	2	1972
TCGA-55-7724	12.5976	T2a	N0	MX	Stage IB	76	FEMALE	L-Upper	Not Available	50	2008	4	1958
TCGA-55-7725	14.4751	T1a	N0	MX	Stage IA	68	FEMALE	R-Lower	Central Lung	16	1994	3	1963
TCGA-55-7726	41.529	T1b	N0	MX	Stage IA	72	FEMALE	L-Lower	Not Available	30	1979	3	1955
TCGA-55-7727	14.3894	T1a	N2	MX	Stage IIIA	70	MALE	L-Upper	Not Available	Not Available	Not Available	2	Not Available
TCGA-55-7728	40.6024	T2a	N0	MX	Stage IB	64	FEMALE	L-Upper	Not Available	30	1996	4	1980
TCGA-55-7815	7.76155	T2a	N0	MX	Stage IB	76	MALE	R-Lower	Not Available	Not Available	Not Available	1	Not Available
TCGA-55-7816	25.141	TX	NX	MX	Stage IV	49	FEMALE	R-Upper	Not Available	Not Available	Not Available	1	Not Available
TCGA-55-7903	56.4329	T1b	N0	MX	Stage IA	64	MALE	R-Lower	Not Available	40	Not Available	2	Not Available
TCGA-55-7907	43.9577	T2a	N1	MX	Stage IIA	77	MALE	L-Upper	Not Available	80	1994	3	1954
TCGA-55-7910	38.4583	T2b	N0	M0	Stage IIA	50	FEMALE	L-Lower	Peripheral Lung	15	2011	4	1996
TCGA-55-7911	34.5824	T1a	N0	MX	Stage IA	70	FEMALE	R-Middle	Not Available	96	1981	3	1959
TCGA-55-7913	63.0258	T1b	N0	MX	Stage IA	61	FEMALE	L-Lower	Central Lung	40	Not Available	2	1971
TCGA-55-7914	30.0558	T1b	N1	MX	Stage IIA	71	FEMALE	R-Upper	Central Lung	5	Not Available	2	1990
TCGA-55-7994	106.36	T3	N0	MX	Stage IIB	81	MALE	R-Upper	Not Available	28	Not Available	2	Not Available
TCGA-55-7995	49.5596	T1b	N0	M0	Stage IA	73	FEMALE	L-Upper	Peripheral Lung	60	2002	4	Not Available
TCGA-55-8085	31.3734	T1b	N0	M0	Stage IA	64	MALE	L-Lower	Not Available	Not Available	Not Available	2	Not Available
TCGA-55-8087	36.2179	T2a	N0	MX	Stage IB	59	FEMALE	R-Upper	Not Available	Not Available	Not Available	1	Not Available
TCGA-55-8089	34.8938	T1a	N0	M0	Stage IA	56	MALE	R-Upper	Peripheral Lung	97	Not Available	2	1973
TCGA-55-8090	54.1264	T1a	N0	M0	Stage IA	80	MALE	R-Lower	Not Available	Not Available	Not Available	2	Not Available
TCGA-55-8091	55.4708	T2	N0	MX	Stage IB	74	MALE	R-Lower	Unknown	Not Available	1985	3	Not Available
TCGA-55-8092	29.9531	T3	N0	MX	Stage IIB	75	MALE	R-Upper	Not Available	40	2012	4	1972
TCGA-55-8094	11.9971	T2b	N0	M1b	Stage IV	51	MALE	L-Upper	Peripheral Lung	70	2011	4	1976
TCGA-55-8096	55.067	T2a	N0	MX	Stage IB	67	FEMALE	L-Upper	Central Lung	104	Not Available	2	1959
TCGA-55-8097	30.5083	T1a	N0	MX	Stage IA	60	FEMALE	R-Upper	Unknown	35	2008	4	1973
TCGA-55-8203	32.729	T1b	N0	M0	Stage IA	69	FEMALE	R-Lower	Not Available	50	Not Available	2	Not Available
TCGA-55-8204	33.2523	T2a	N0	MX	Stage IB	87	FEMALE	L-Upper	Unknown	Not Available	Not Available	3	Not Available
TCGA-55-8205	192.536	T2b	N0	M0	Stage IIA	76	FEMALE	R-Lower	Central Lung	30	2012	4	1951
TCGA-55-8206	28.7447	T1b	N0	M0	Stage IA	56	MALE	R-Upper	Not Available	Not Available	Not Available	1	Not Available
TCGA-55-8207	24.8114	T2a	N0	MX	Stage IB	73	MALE	L-Lower	Unknown	Not Available	Not Available	3	Not Available
TCGA-55-8208	45.3053	T1b	N0	M0	Stage IA	73	FEMALE	R-Upper	Peripheral Lung	50	Not Available	2	Not Available
TCGA-55-8299	38.1328	T1b	N0	MX	Stage IA	61	FEMALE	R-Upper	Unknown	20	2012	4	1971
TCGA-55-8301	55.5221	T2a	N0	MX	Stage IB	58	MALE	R-Lower	Unknown	100	Not Available	2	1962
TCGA-55-8302	120.017	T2	N0	MX	Stage IB	54	MALE	R-Lower	Unknown	59	Not Available	2	1965
TCGA-55-8505	56.4923	T1a	N2	MX	Stage IIIA	62	MALE	R-Lower	Unknown	Not Available	Not Available	1	Not Available
TCGA-55-8506	63.5979	T3	N0	MX	Stage IIB	62	FEMALE	R-Upper	Peripheral Lung	Not Available	Not Available	2	1972
TCGA-55-8507	25.5383	T1a	N0	MX	Stage IA	53	MALE	R-Upper	Peripheral Lung	120	Not Available	2	1972
TCGA-55-8508	19.1153	T2a	N1	MX	Stage IIA	60	FEMALE	R-Upper	Central Lung	Not Available	Not Available	2	Not Available
TCGA-55-8510	80.7869	T2a	N0	MX	Stage IB	55	FEMALE	R-Lower	Unknown	Not Available	Not Available	2	Not Available
TCGA-55-8511	59.6431	T2a	N0	MX	Stage IB	73	FEMALE	R-Upper	Unknown	58	Not Available	2	1953
TCGA-55-8512	14.5825	T1a	N1	M1b	Stage IV	41	MALE	R-Lower	Unknown	19	Not Available	2	1989
TCGA-55-8513	26.026	T3	N0	MX	Stage IIB	77	FEMALE	L-Lower	Unknown	Not Available	Not Available	1	Not Available
TCGA-55-8514	30.5669	T2a	N0	MX	Stage IB	70	FEMALE	R-Upper	Unknown	20	2011	4	1971
TCGA-55-8614	40.1677	T2a	N0	MX	Stage IB	76	MALE	L-Upper	Unknown	40	1995	3	Not Available
TCGA-55-8615	21.1794	T3	N2	MX	Stage IIIA	67	MALE	R-Middle	Unknown	67	Not Available	2	1966
TCGA-55-8616	46.4139	T2a	N0	M0	Stage IB	58	FEMALE	R-Upper	Unknown	Not Available	1999	4	Not Available
TCGA-55-8619	27.9382	T3	N0	MX	Stage IIB	72	FEMALE	R-Lower	Unknown	Not Available	Not Available	1	Not Available
TCGA-55-8620	25.962	T1a	N1	M1b	Stage IV	60	MALE	L-Upper	Central Lung	154	2012	4	1965
TCGA-55-8621	44.1989	T1a	N0	MX	Stage IA	75	FEMALE	L-Lower	Unknown	30	2010	4	1980
TCGA-55-A48X	55.9763	T1b	N1	M0	Stage IIA	63	FEMALE	L-Lower	Unknown	36	1999	4	1963
TCGA-55-A48Y	21.0284	T2b	N0	M0	Stage IIA	69	MALE	L-Lower	Unknown	50	Not Available	2	1962
TCGA-55-A48Z	82.7759	T1a	N3	MX	Stage IIIB	60	FEMALE	R-Upper	Central Lung	40	2012	4	1972
TCGA-55-A490	48.4136	T2b	N0	MX	Stage IIA	78	MALE	R-Upper	Peripheral Lung	34	1985	3	1951
TCGA-55-A491	49.2254	T1b	N0	MX	Stage IA	81	FEMALE	L-Lower	Unknown	45	1982	3	1952
TCGA-55-A492	11.1189	T1a	N0	MX	Stage IA	70	FEMALE	R-Upper	Unknown	35	1995	3	1962
TCGA-55-A493	129.229	T2a	N0	M0	Stage IB	54	FEMALE	R-Upper	Unknown	53	Not Available	2	1977
TCGA-55-A494	72.3287	T2a	N0	MX	Stage IB	61	FEMALE	R-Lower	Peripheral Lung	7	1980	3	1967
TCGA-55-A4DF	26.5693	T1b	N0	MX	Stage IA	88	MALE	R-Lower	Unknown	60	1984	3	Not Available
TCGA-55-A4DG	20.3521	T1b	N0	MX	Stage IA	71	MALE	R-Upper	Unknown	100	2012	4	Not Available
TCGA-55-A57B	113.279	T1b	N0	M0	Stage IA	80	FEMALE	L-Upper	Peripheral Lung	Not Available	Not Available	1	Not Available
TCGA-62-8394	69.3237	T4	N2	M0	Stage IIIB	65	FEMALE	L-Lower	Central Lung	Not Available	Not Available	1	Not Available
TCGA-62-8395	56.3186	T3	N0	M0	Stage IIB	80	FEMALE	R-Upper	Central Lung	Not Available	Not Available	1	Not Available
TCGA-62-8397	90.5269	T3	N0	M0	Stage IIB	70	FEMALE	R-Lower	Peripheral Lung	Not Available	Not Available	1	Not Available
TCGA-62-8398	50.6617	T2	N2	M0	Stage IIIA	55	MALE	R-Lower	Central Lung	20	1999	4	1970
TCGA-62-8399	52.3799	T2	N2	M0	Stage IIIA	62	MALE	L-Upper	Peripheral Lung	70	Not Available	4	Not Available
TCGA-62-8402	37.0199	T2	N2	M0	Stage IIIA	73	FEMALE	R-Upper	Peripheral Lung	Not Available	Not Available	1	Not Available
TCGA-62-A46O	10.2915	T2	N0	M0	Stage IB	65	FEMALE	R-Lower	Central Lung	48	Not Available	2	Not Available
TCGA-62-A46P	10.0446	T2	N0	M0	Stage IB	65	MALE	L-Upper	Central Lung	40	Not Available	4	Not Available
TCGA-62-A46R	74.7457	T2	N0	M0	Stage IB	54	FEMALE	L-Lower	Central Lung	25	Not Available	4	Not Available
TCGA-62-A46S	19.2911	T2	N0	M0	Stage IB	73	MALE	L-Upper	Peripheral Lung	40	Not Available	4	Not Available
TCGA-62-A46V	53.4215	T2	N0	M0	Stage IB	78	FEMALE	L-Lower	Peripheral Lung	Not Available	Not Available	3	Not Available
TCGA-62-A46Y	67.9276	T2	N2	M0	Stage IIIA	70	FEMALE	R-Lower	Peripheral Lung	Not Available	Not Available	1	Not Available
TCGA-62-A470	13.2498	T2	N0	M0	Stage IB	84	MALE	R-Upper	Central Lung	30	Not Available	3	Not Available
TCGA-62-A471	39.0819	T2b	N1	M0	Stage IIB	64	MALE	L-Upper	Peripheral Lung	30	2006	4	Not Available
TCGA-62-A472	69.6562	T3	N0	M0	Stage IIB	70	MALE	R-Lower	Central Lung	60	Not Available	2	Not Available
TCGA-64-1676	31.862	T1a	N0	M0	Stage IA	58	MALE	R-Lower	Central Lung	60	Not Available	2	Not Available
TCGA-64-1677	15.0264	T2	N2	M0	Stage IIIA	77	FEMALE	R-Lower	Not Available	50	Not Available	2	1955
TCGA-64-1678	7.60229	T2b	N0	M0	Discrepancy	70	FEMALE	R-Middle	Not Available	20	1990	3	1970
TCGA-64-1679	92.9597	T1	N2	M0	Stage IIIA	58	FEMALE	R-Upper	Not Available	40	Not Available	2	Not Available
TCGA-64-1680	33.8885	T2a	N2	M1	Stage IV	63	MALE	R-Middle	Not Available	50	1982	3	1962
TCGA-64-1681	59.2333	T1	N0	M0	Stage IA	61	FEMALE	R-Upper	Not Available	Not Available	1988	3	1968
TCGA-64-5774	29.2751	T2	N0	M0	Stage IB	60	MALE	Discrepancy	Central Lung	45	2004	4	1959
TCGA-64-5775	76.5456	T4	N0	M0	Stage IIIA	71	MALE	L-Upper	Not Available	110	Not Available	2	1950
TCGA-64-5778	35.9455	T2	N0	M0	Stage IB	60	MALE	R-Upper	Central Lung	68	2000	4	1966
TCGA-64-5779	15.0223	T2	N2	M0	Stage IIIA	61	MALE	L-Lower	Central Lung	40	2009	4	1969
TCGA-64-5781	62.5869	T2	N0	M0	Stage IB	55	FEMALE	R-Upper	Central Lung	25	2007	4	1982
TCGA-64-5815	45.1651	T2	N1	M0	Stage IIB	74	MALE	R-Upper	Central Lung	30	1985	3	Not Available
TCGA-67-3770	21.8287	T1	N0	M0	Stage IA	70	FEMALE	R-Upper	Central Lung	Not Available	Not Available	3	Not Available
TCGA-67-3771	25.7319	T1	N0	M0	Stage IA	77	FEMALE	L-Upper	Central Lung	Not Available	Not Available	4	Not Available
TCGA-67-3772	24.5571	T2	N0	M0	Stage IB	82	FEMALE	R-Upper	Not Available	Not Available	Not Available	1	Not Available
TCGA-67-3773	18.4846	T2	N0	M0	Stage IB	84	FEMALE	L-Lower	Central Lung	Not Available	Not Available	3	Not Available
TCGA-67-3774	20.2502	T2	N0	M0	Stage IB	73	FEMALE	L-Lower	Not Available	Not Available	Not Available	3	Not Available
TCGA-67-4679	17.0815	T3	N0	M0	Discrepancy	69	MALE	R-Lower	Central Lung	Not Available	Not Available	4	Not Available
TCGA-67-6215	27.5637	T2a	N0	M0	Stage IB	52	FEMALE	R-Lower	Central Lung	Not Available	Not Available	1	Not Available
TCGA-67-6216	59.8257	T1a	N0	M0	Stage IA	57	FEMALE	R-Middle	Central Lung	Not Available	Not Available	1	Not Available
TCGA-67-6217	45.546	T2a	N1	M0	Stage IIA	73	FEMALE	L-Upper	Central Lung	Not Available	1965	3	Not Available
TCGA-69-7760	50.0949	T3	N0	M0	Stage IIB	73	MALE	R-Lower	Peripheral Lung	Not Available	Not Available	1	Not Available
TCGA-69-7761	30.1382	T2a	N0	MX	Stage IB	84	MALE	L-Lower	Peripheral Lung	20	1975	3	1955
TCGA-69-7763	15.7039	T1b	N0	M0	Stage IA	69	MALE	R-Middle	Peripheral Lung	7.5	2004	4	1959
TCGA-69-7764	18.4154	T1b	N0	M0	Stage IA	75	MALE	R-Upper	Peripheral Lung	30	1991	3	1977
TCGA-69-7765	44.3928	T4	N0	MX	Discrepancy	56	MALE	R-Upper	Peripheral Lung	Not Available	2011	4	1981
TCGA-69-7973	35.6288	T2a	N0	M0	Stage IB	42	FEMALE	R-Middle	Central Lung	25	2011	4	Not Available
TCGA-69-7974	66.7576	T2a	N2	MX	Stage IIIA	54	FEMALE	L-Upper	Peripheral Lung	30	2011	4	1981
TCGA-69-7978	105.611	T2b	N1	MX	Stage IIB	59	MALE	R-Upper	Peripheral Lung	80	Not Available	2	Not Available
TCGA-69-7979	69.4375	T2a	N0	MX	Stage IB	71	FEMALE	R-Upper	Not Available	28	Not Available	2	1955
TCGA-69-7980	64.2062	T1b	N0	M0	Stage I	70	FEMALE	R-Upper	Not Available	80	2001	4	Not Available
TCGA-69-8253	29.8269	T1a	N1	MX	Stage IIA	59	FEMALE	R-Lower	Not Available	7.8	2011	4	1972
TCGA-69-8254	34.1065	T2b	Not Available	Not Available	Not Available	85	MALE	R-Lower	Not Available	40	1989	3	Not Available
TCGA-69-8255	23.5041	T1a	N0	M0	Stage IA	71	MALE	R-Upper	Not Available	40	Not Available	2	1971
TCGA-69-8453	36.4263	T3	N0	MX	Stage IIB	77	MALE	R-Lower	Peripheral Lung	12	1974	3	Not Available
TCGA-69-A59K	89.2507	T3	N0	M0	Stage IIB	60	FEMALE	R-Upper	Unknown	25	2012	4	1999
TCGA-71-6725	99.3526	T2	N0	M0	Stage IB	48	FEMALE	R-Upper	Not Available	Not Available	Not Available	2	Not Available
TCGA-71-8520	128.956	T2	N0	M0	Stage IB	60	FEMALE	L-Upper	Not Available	Not Available	Not Available	1	Not Available
TCGA-73-4658	79.3918	T2	N0	M0	Stage IB	80	FEMALE	L-Lower	Central Lung	25	Not Available	3	Not Available
TCGA-73-4659	60.384	T2	N2	M0	Stage IIIA	66	MALE	R-Upper	Central Lung	12	1986	3	1974
TCGA-73-4662	37.5255	T1	N0	M0	Stage IA	65	FEMALE	L-Upper	Peripheral Lung	10	1972	3	1955
TCGA-73-4666	219.092	T1	N0	M1	Stage IV	52	FEMALE	R-Upper	Central Lung	10	2002	4	1982
TCGA-73-4668	36.9558	T2	N1	M0	Stage IIB	66	FEMALE	L-Upper	Peripheral Lung	55	2005	4	1968
TCGA-73-4670	34.4926	T2	N0	M1	Stage IV	69	FEMALE	L-Upper	Peripheral Lung	30	2009	4	1979
TCGA-73-4675	55.6022	T3	N1	M0	Stage IIIA	59	MALE	L-Lower	Peripheral Lung	41	2010	4	1969
TCGA-73-4676	89.8386	T2a	N1	M0	Stage IIA	45	MALE	R-Upper	Peripheral Lung	48	2009	4	1977
TCGA-73-4677	20.3906	T2a	N0	M0	Discrepancy	74	MALE	R-Upper	Peripheral Lung	Not Available	1985	3	Not Available
TCGA-73-7498	33.3831	T1b	N0	M0	Stage IA	58	FEMALE	R-Lower	Peripheral Lung	28	1997	4	1969
TCGA-73-7499	43.8692	T2a	N0	M0	Stage IB	81	FEMALE	R-Upper	Peripheral Lung	Not Available	Not Available	1	Not Available
TCGA-73-A9RS	13.9501	T3	N0	M0	Stage IIB	41	MALE	R-Upper	Peripheral Lung	11	Not Available	2	1990
TCGA-75-5122	45.7178	T2	N0	M0	Stage IB	Not Available	MALE	L-Upper	Peripheral Lung	20	1985	3	Not Available
TCGA-75-5125	136.724	T2	N1	M0	Stage IIB	Not Available	MALE	R-Upper	Peripheral Lung	25	1987	3	Not Available
TCGA-75-5126	78.9488	T3	N2	M0	Stage IIIA	Not Available	FEMALE	L-Upper	Peripheral Lung	40	2007	4	Not Available
TCGA-75-5146	12.3424	T2	N0	M0	Stage IB	Not Available	MALE	R-Lower	Peripheral Lung	Not Available	1987	3	Not Available
TCGA-75-5147	27.9276	T2	N0	M0	Stage IB	Not Available	FEMALE	R-Upper	Peripheral Lung	Not Available	Not Available	1	Not Available
TCGA-75-6203	27.8591	T2	N2	M0	Stage IIIA	Not Available	FEMALE	L-Lower	Not Available	Not Available	Not Available	1	Not Available
TCGA-75-6205	75.3416	T2a	N0	M0	Stage IB	Not Available	FEMALE	L-Upper	Peripheral Lung	Not Available	Not Available	1	Not Available
TCGA-75-6206	37.211	T2	N0	M0	Stage IB	Not Available	MALE	R-Upper	Peripheral Lung	20	1962	3	Not Available
TCGA-75-6207	138.071	T2	N2	M0	Stage IIIA	Not Available	MALE	R-Upper	Peripheral Lung	10	1972	3	Not Available
TCGA-75-6211	63.0475	T2	N0	M0	Stage IB	Not Available	FEMALE	Discrepancy	Not Available	34	Not Available	2	Not Available
TCGA-75-6212	76.3573	T2	N1	M0	Stage IIB	Not Available	FEMALE	L-Lower	Peripheral Lung	Not Available	Not Available	1	Not Available
TCGA-75-6214	34.237	T2	N2	M0	Stage IIIA	Not Available	FEMALE	R-Upper	Peripheral Lung	40	Not Available	2	1970
TCGA-75-7025	41.5285	T2	N0	M0	Stage IB	Not Available	MALE	L-Lower	Peripheral Lung	Not Available	1986	3	1967
TCGA-75-7027	34.4524	T2	N0	M0	Stage IB	Not Available	MALE	L-Lower	Peripheral Lung	50	Not Available	2	1956
TCGA-75-7030	26.9101	T3	N0	M0	Stage IIB	Not Available	MALE	R-Lower	Peripheral Lung	Not Available	Not Available	1	Not Available
TCGA-75-7031	19.6278	T2	N0	M0	Stage IB	Not Available	FEMALE	R-Upper	Peripheral Lung	5	1975	3	1965
TCGA-78-7143	69.4962	T2	N0	M0	Stage IB	62	FEMALE	L-Upper	Central Lung	Not Available	Not Available	1	Not Available
TCGA-78-7145	79.0108	T4	N1	M1	Stage IV	52	FEMALE	R-Middle	Peripheral Lung	25	1998	4	1973
TCGA-78-7146	55.1719	T2	N2	M0	Stage IIIA	71	FEMALE	L-Lower	Peripheral Lung	6	1998	4	1988
TCGA-78-7147	56.2889	T2	N1	M0	Stage IIB	67	FEMALE	R-Upper	Peripheral Lung	50	Not Available	2	1950
TCGA-78-7148	33.0925	T2	N1	M0	Stage IIB	71	MALE	L-Upper	Peripheral Lung	57	Not Available	2	1944
TCGA-78-7149	21.4697	T4	N0	M0	Stage IIIB	71	MALE	R-Lower	Central Lung	115	Not Available	2	1950
TCGA-78-7150	38.9421	T2	N1	M0	Stage IIB	59	MALE	L-Lower	Central Lung	37	2000	4	1963
TCGA-78-7152	31.6252	T2	N0	M0	Stage IB	65	MALE	R-Upper	Peripheral Lung	40	1999	4	1959
TCGA-78-7153	22.2141	T2	N0	M0	Stage IB	65	FEMALE	R-Upper	Peripheral Lung	20	1988	4	1948
TCGA-78-7154	17.4852	T3	N2	M0	Stage IIIA	72	MALE	L-Upper	Peripheral Lung	112.5	1993	4	1948
TCGA-78-7155	14.3993	T2	N0	M0	Stage IB	68	MALE	L-Upper	Peripheral Lung	48	2005	4	1957
TCGA-78-7156	13.4543	T4	N1	M1	Stage IV	62	MALE	Not Available	Peripheral Lung	84	1989	3	1961
TCGA-78-7158	26.303	T4	N2	M0	Stage IIIB	59	FEMALE	L-Lower	Peripheral Lung	14	2005	4	1963
TCGA-78-7159	19.4535	T1	NX	M0	Stage IA	60	FEMALE	L-Upper	Peripheral Lung	21	2007	4	1965
TCGA-78-7160	63.1264	T4	N2	M1	Stage IV	61	MALE	R-Lower	Central Lung	43.8	1998	4	1963
TCGA-78-7161	22.0536	T3	N0	M0	Stage IIB	69	FEMALE	L-Upper	Peripheral Lung	27.8	1998	4	1961
TCGA-78-7162	18.2485	T1	N0	M0	Stage IA	75	MALE	L-Upper	Peripheral Lung	12	Not Available	2	1940
TCGA-78-7163	48.1932	T2	N0	M0	Stage IB	60	MALE	R-Lower	Peripheral Lung	41	1991	4	1950
TCGA-78-7166	13.2791	T2	N1	M0	Stage IIB	84	MALE	L-Lower	Central Lung	38	1972	3	1934
TCGA-78-7167	16.3502	T2	N0	M1	Stage IV	77	MALE	Not Available	Peripheral Lung	64	Not Available	2	1937
TCGA-78-7220	21.2912	T2	N2	M0	Stage IIIA	53	FEMALE	L-Upper	Peripheral Lung	35	Not Available	2	1965
TCGA-78-7535	52.2371	T2	N0	M0	Stage IB	45	MALE	L-Upper	Not Available	35	Not Available	2	1972
TCGA-78-7536	30.7948	T2	N2	M0	Stage IIIA	69	MALE	R-Upper	Not Available	44	1993	4	1949
TCGA-78-7537	25.4983	T2	N0	M0	Stage IB	72	MALE	R-Upper	Not Available	20	1984	3	1944
TCGA-78-7539	39.9976	T2b	N0	M0	Stage IIA	75	FEMALE	R-Upper	Not Available	2.2	1981	3	1953
TCGA-78-7540	27.9417	T2	N0	M0	Stage IB	66	FEMALE	L-Lower	Not Available	Not Available	Not Available	1	Not Available
TCGA-78-7542	47.1119	T2	N0	M0	Stage IB	56	MALE	R-Upper	Not Available	60	Not Available	2	1952
TCGA-78-7633	15.7423	T2	N0	M0	Stage IB	67	MALE	L-Upper	Not Available	94	2002	4	1955
TCGA-78-8640	33.0615	T1	N1	M0	Stage IIA	59	MALE	L-Upper	Peripheral Lung	45	Not Available	2	1949
TCGA-78-8648	39.0676	T3	N0	M0	Stage IIB	58	FEMALE	R-Upper	Peripheral Lung	45	Not Available	2	1971
TCGA-78-8655	82.5617	T1	N0	M0	Stage IA	77	FEMALE	L-Lower	Peripheral Lung	10	2001	4	1981
TCGA-78-8660	33.2424	T2	N1	M0	Stage IIB	69	MALE	R-Lower	Peripheral Lung	11	2005	4	1954
TCGA-78-8662	41.3514	T2	N0	M0	Stage IB	53	FEMALE	R-Upper	Peripheral Lung	45	Not Available	2	1964
TCGA-80-5607	44.4929	T2	N1	M0	Stage IIB	Not Available	FEMALE	L-Upper	Peripheral Lung	15	1985	3	1965
TCGA-80-5608	25.1078	T1	N0	M0	Stage IA	Not Available	FEMALE	R-Upper	Peripheral Lung	26	Not Available	2	1972
TCGA-80-5611	27.8448	T2	N0	M0	Stage IB	Not Available	MALE	L-Upper	Peripheral Lung	60	2008	4	Not Available
TCGA-83-5908	116.481	T1	N0	M0	Stage IA	59	FEMALE	L-Upper	Not Available	69	2007	4	1962
TCGA-86-6562	85.4544	T2a	N1	M0	Stage IIA	52	MALE	R-Upper	Central Lung	Not Available	Not Available	1	Not Available
TCGA-86-6851	56.8639	T1b	N1	M0	Stage IIA	73	FEMALE	L-Upper	Not Available	52	Not Available	2	1959
TCGA-86-7701	33.8448	T2	N0	M1	Stage IV	66	MALE	R-Upper	Peripheral Lung	Not Available	Not Available	1	Not Available
TCGA-86-7711	36.1562	T2a	N1	M0	Stage IIA	70	MALE	R-Lower	Peripheral Lung	50	Not Available	2	1960
TCGA-86-7713	49.6319	T2b	N0	M0	Stage IIA	70	MALE	R-Middle	Peripheral Lung	Not Available	Not Available	1	Not Available
TCGA-86-7714	44.5357	T1b	N2	M0	Stage IIIA	61	FEMALE	R-Lower	Peripheral Lung	43	Not Available	2	1968
TCGA-86-7953	156.005	T1b	N0	M0	Stage IA	69	FEMALE	L-Upper	Peripheral Lung	Not Available	Not Available	1	Not Available
TCGA-86-7954	80.6812	T2	N0	M0	Stage IB	68	FEMALE	R-Lower	Peripheral Lung	8	1971	3	1963
TCGA-86-7955	23.2106	T2a	N0	M0	Stage IB	62	MALE	R-Lower	Peripheral Lung	Not Available	Not Available	1	Not Available
TCGA-86-8054	24.1415	T2b	N1	M0	Stage IIB	61	MALE	R-Upper	Central Lung	9	Not Available	2	1994
TCGA-86-8055	69.5559	T2a	N1	M0	Stage IIA	79	MALE	L-Upper	Peripheral Lung	60	Not Available	2	1955
TCGA-86-8056	51.1729	T4	N0	M0	Stage IIIA	63	FEMALE	Other (please specify)	Peripheral Lung	36	1975	3	1963
TCGA-86-8073	107.427	T2a	N0	M0	Stage IB	58	MALE	L-Upper	Peripheral Lung	40	Not Available	2	1970
TCGA-86-8074	75.0228	T1b	N1	M0	Stage IIA	62	FEMALE	L-Lower	Peripheral Lung	40	Not Available	2	1970
TCGA-86-8075	97.9773	T2	N0	M0	Stage IB	66	FEMALE	L-Upper	Peripheral Lung	Not Available	Not Available	1	Not Available
TCGA-86-8076	26.3089	T1	N0	M0	Stage IA	42	MALE	R-Upper	Peripheral Lung	Not Available	Not Available	1	Not Available
TCGA-86-8278	33.074	T2	N1	M0	Stage IIB	63	FEMALE	L-Lower	Peripheral Lung	Not Available	Not Available	1	Not Available
TCGA-86-8279	54.9238	T2a	N1	M0	Stage IIA	46	MALE	R-Upper	Peripheral Lung	Not Available	Not Available	1	Not Available
TCGA-86-8280	115.984	T2b	N0	M0	Stage IIA	54	FEMALE	L-Lower	Peripheral Lung	Not Available	Not Available	1	Not Available
TCGA-86-8281	43.7374	T1	NX	M0	Stage IA	75	MALE	R-Lower	Peripheral Lung	30	1985	3	1955
TCGA-86-8358	25.0429	T2a	N0	M0	Stage IB	44	MALE	R-Upper	Peripheral Lung	20	Not Available	2	1992
TCGA-86-8359	53.9226	T3	N2	M0	Stage IIIA	52	MALE	L-Lower	Peripheral Lung	36	Not Available	2	1982
TCGA-86-8585	35.4266	T2a	N0	M0	Stage IB	57	MALE	L-Upper	Peripheral Lung	Not Available	Not Available	1	Not Available
TCGA-86-8668	94.7519	T1b	N0	M0	Stage IA	61	FEMALE	L-Lower	Peripheral Lung	Not Available	Not Available	1	Not Available
TCGA-86-8669	27.3606	T1b	N0	M0	Stage IA	64	MALE	R-Upper	Peripheral Lung	47	Not Available	2	1965
TCGA-86-8671	53.6601	T2b	N1	M0	Stage IIB	72	FEMALE	R-Upper	Peripheral Lung	Not Available	Not Available	1	Not Available
TCGA-86-8672	66.8053	T3	N0	M0	Stage IIB	59	MALE	R-Upper	Central Lung	Not Available	Not Available	1	Not Available
TCGA-86-8673	81.4488	T2	N0	M0	Stage IB	61	MALE	L-Upper	Unknown	54	Not Available	2	1968
TCGA-86-8674	28.6396	T2a	N1	M0	Stage IIA	50	MALE	R-Middle	Peripheral Lung	37.5	2012	4	1982
TCGA-86-A456	39.4431	T1a	N0	M0	Stage IA	78	FEMALE	L-Upper	Peripheral Lung	Not Available	2009	4	1974
TCGA-86-A4D0	21.2101	T2b	N0	M0	Stage IIA	48	MALE	R-Upper	Not Available	Not Available	Not Available	2	1983
TCGA-86-A4JF	42.9512	T3	N0	M0	Stage IIB	56	MALE	R-Upper	Central Lung	Not Available	2012	4	Not Available
TCGA-86-A4P7	38.2231	T2a	N0	M0	Stage IB	63	FEMALE	L-Lower	Peripheral Lung	Not Available	Not Available	1	Not Available
TCGA-86-A4P8	24.6364	T1b	N2	MX	Stage IIIA	59	FEMALE	R-Lower	Unknown	Not Available	Not Available	1	Not Available
TCGA-91-6828	30.8088	T1a	N0	M0	Stage IA	70	MALE	L-Lower	Not Available	Not Available	1993	3	Not Available
TCGA-91-6829	57.5743	T2	N0	MX	Stage IB	78	MALE	R-Lower	Not Available	94.5	2003	4	1940
TCGA-91-6830	47.1202	T1	N1	MX	Stage IIA	65	FEMALE	L-Upper	Not Available	12	2002	4	1990
TCGA-91-6831	28.6513	T2	N0	MX	Stage IB	66	MALE	R-Middle	Not Available	Not Available	Not Available	2	Not Available
TCGA-91-6835	85.3367	T1	N0	M0	Stage IA	81	FEMALE	R-Lower	Not Available	25	1976	3	Not Available
TCGA-91-6836	106.669	T2	N0	MX	Stage IB	52	FEMALE	R-Upper	Not Available	50	Not Available	2	1973
TCGA-91-6840	20.8998	T1b	N0	M0	Stage IA	59	FEMALE	R-Upper	Not Available	50	1996	3	1971
TCGA-91-6847	45.5953	T2	N0	MX	Stage IB	62	FEMALE	R-Lower	Not Available	Not Available	1967	3	Not Available
TCGA-91-6848	48.0759	T2	N2	MX	Stage IIIA	59	MALE	L-Upper	Not Available	Not Available	2007	4	Not Available
TCGA-91-6849	28.0667	T2	N2	MX	Stage IIIA	75	FEMALE	L-Upper	Not Available	30	1976	3	1946
TCGA-91-7771	18.7286	T3	N0	MX	Stage IIB	62	MALE	R-Upper	Not Available	75	2011	4	Not Available
TCGA-91-8496	29.0758	T2a	NX	MX	Stage IB	63	FEMALE	L-Lower	Unknown	Not Available	Not Available	1	Not Available
TCGA-91-8497	23.3591	T1a	N0	MX	Stage IA	75	FEMALE	R-Upper	Unknown	Not Available	Not Available	1	Not Available
TCGA-91-8499	21.4608	T1b	N0	MX	Stage IA	76	FEMALE	L-Lower	Unknown	90	Not Available	2	1945
TCGA-91-A4BC	42.2074	T2b	N0	MX	Stage IIA	59	MALE	R-Upper	Not Available	30	2001	4	1976
TCGA-91-A4BD	13.7464	T1b	N1	MX	Stage IIA	78	MALE	L-Lower	Not Available	Not Available	1981	3	Not Available
TCGA-93-7347	43.1154	T1a	N0	MX	Stage IA	76	FEMALE	R-Upper	Central Lung	11	1967	3	1952
TCGA-93-7348	39.3932	T1a	N0	MX	Stage IA	75	FEMALE	R-Upper	Central Lung	42	1999	4	1957
TCGA-93-8067	34.3542	T2a	N0	MX	Stage IB	77	MALE	L-Lower	Peripheral Lung	20	2001	4	1961
TCGA-93-A4JN	37.3807	T2a	N0	M1a	Stage IV	71	MALE	L-Upper	Unknown	40	1991	3	1971
TCGA-93-A4JO	52.751	T1a	N0	MX	Stage IA	70	MALE	R-Lower	Unknown	50	2006	4	1956
TCGA-93-A4JP	21.0025	TX	NX	M1b	Stage IV	64	MALE	R-Lower	Unknown	Not Available	Not Available	1	Not Available
TCGA-93-A4JQ	63.4016	T1b	N0	MX	Stage IA	49	MALE	R-Upper	Unknown	Not Available	1993	3	1973
TCGA-95-7039	85.1497	T3	N0	MX	Stage IIB	54	FEMALE	R-Upper	Not Available	34	Not Available	2	Not Available
TCGA-95-7043	20.0941	T1a	N0	MX	Stage IA	63	FEMALE	R-Upper	Not Available	40	2003	4	1964
TCGA-95-7562	69.548	T2a	N1	M0	Stage IIA	71	MALE	R-Lower	Not Available	10	1983	3	1973
TCGA-95-7567	72.6506	T2b	N1	M0	Stage IIB	61	MALE	R-Upper	Not Available	Not Available	2011	4	1970
TCGA-95-7944	65.0273	T1a	N0	M0	Stage IA	71	MALE	L-Lower	Not Available	50	Not Available	2	1961
TCGA-95-7947	44.0042	T1a	N0	M0	Stage IA	67	MALE	L-Upper	Not Available	100	2006	4	1956
TCGA-95-7948	72.1395	T2a	N0	M0	Stage IB	42	FEMALE	R-Lower	Not Available	.15	1995	3	1993
TCGA-95-8039	83.2692	T1	N0	MX	Stage IA	72	MALE	R-Upper	Not Available	Not Available	Not Available	1	Not Available
TCGA-95-8494	122.648	T2a	N1	M0	Stage IIA	67	MALE	R-Middle	Not Available	Not Available	Not Available	5	Not Available
TCGA-95-A4VK	35.8293	T2b	N2	M0	Stage IIIA	74	FEMALE	R-Upper	Not Available	45	1986	3	1956
TCGA-95-A4VN	64.335	T2a	N1	M0	Stage IIA	62	FEMALE	R-Lower	Not Available	42	2007	4	1965
TCGA-95-A4VP	13.1855	T2b	N2	M0	Stage IIIA	66	FEMALE	L-Lower	Not Available	20	2012	4	1972
TCGA-97-7546	18.6641	T1	N0	MX	Stage IA	76	FEMALE	L-Upper	Not Available	25	1983	3	1963
TCGA-97-7547	59.8034	T2	N0	MX	Stage IB	67	FEMALE	R-Upper	Not Available	30	1986	3	Not Available
TCGA-97-7552	26.1086	T2	N0	MX	Stage IB	70	MALE	L-Lower	Not Available	40	1985	3	Not Available
TCGA-97-7553	48.5426	T1	N0	MX	Stage IA	58	FEMALE	L-Lower	Central Lung	20	Not Available	2	1967
TCGA-97-7554	83.5723	T2a	N2	M0	Stage IIIA	83	FEMALE	L-Lower	Not Available	30	1983	3	1945
TCGA-97-7937	78.2801	T2a	N0	MX	Stage IB	65	MALE	L-Upper	Not Available	35	1994	3	Not Available
TCGA-97-7938	29.037	T1a	N0	MX	Stage IA	76	FEMALE	R-Upper	Not Available	40	1996	3	Not Available
TCGA-97-7941	30.169	T1b	N0	MX	Stage IA	72	FEMALE	L-Upper	Not Available	22.5	1985	3	1960
TCGA-97-8171	34.3825	T2a	N2	M1a	Stage IV	81	MALE	Other (please specify)	Not Available	65	Not Available	2	1946
TCGA-97-8172	28.4419	T2a	N0	M0	Stage IB	75	FEMALE	R-Upper	Unknown	20	1981	3	1961
TCGA-97-8174	16.8878	T2b	N0	M0	Stage IIA	67	MALE	R-Upper	Not Available	40	1985	3	1965
TCGA-97-8175	67.9718	T2a	N0	M0	Stage IB	55	FEMALE	L-Upper	Peripheral Lung	Not Available	1981	3	Not Available
TCGA-97-8176	54.2571	T3	N1	M0	Stage IIIA	63	MALE	R-Lower	Not Available	40	2011	4	1971
TCGA-97-8177	31.6173	T2a	N0	M0	Stage IB	59	FEMALE	L-Lower	Not Available	Not Available	Not Available	1	Not Available
TCGA-97-8179	51.9778	T1a	N0	M0	Stage IA	72	MALE	R-Upper	Not Available	60	1988	3	1958
TCGA-97-8547	66.686	T2a	N2	MX	Stage IIIA	78	FEMALE	R-Lower	Unknown	Not Available	Not Available	1	Not Available
TCGA-97-8552	33.5839	T1a	N0	MX	Stage I	55	FEMALE	L-Lower	Unknown	Not Available	Not Available	1	Not Available
TCGA-97-A4LX	68.8741	T2a	N0	M0	Stage IB	81	MALE	Other (please specify)	Unknown	120	1985	3	1945
TCGA-97-A4M0	58.4833	T2a	N0	M0	Stage IB	60	FEMALE	R-Upper	Unknown	34	2004	4	1970
TCGA-97-A4M1	14.9808	T1a	N0	M0	Stage IA	52	FEMALE	R-Upper	Unknown	3	1975	3	1972
TCGA-97-A4M2	36.1495	T1a	N0	M0	Stage IA	66	MALE	R-Middle	Unknown	100	Not Available	2	1972
TCGA-97-A4M3	33.1996	T1b	N0	M0	Stage IA	69	FEMALE	R-Upper	Unknown	37.5	1984	3	1959
TCGA-97-A4M5	23.837	T1b	N0	M0	Stage IA	83	MALE	R-Upper	Unknown	6	1982	3	1952
TCGA-97-A4M6	51.702	T1a	N0	M0	Stage IA	45	FEMALE	R-Lower	Unknown	Not Available	Not Available	1	Not Available
TCGA-97-A4M7	47.5029	T1b	N0	M0	Stage IA	74	MALE	R-Middle	Unknown	40	1978	3	1958
TCGA-99-7458	42.2195	T4	N0	M0	Stage IIIA	74	FEMALE	R-Lower	Not Available	52	2010	4	1958
TCGA-99-8025	50.6105	T3	N2	M0	Stage IIIA	72	FEMALE	R-Upper	Central Lung	20	1998	4	1958
TCGA-99-8028	51.0052	T1a	N0	M0	Stage IA	50	FEMALE	L-Upper	Unknown	30	2011	4	1981
TCGA-99-8032	17.5233	T1a	N0	M0	Stage IA	61	MALE	R-Upper	Unknown	90	Not Available	2	1966
TCGA-99-8033	41.1498	TX	NX	M1	Stage IV	74	FEMALE	R-Upper	Peripheral Lung	Not Available	Not Available	1	Not Available
TCGA-99-AA5R	23.95	T1a	N0	M0	Stage IA	70	FEMALE	L-Lower	Unknown	46	Not Available	2	1967
TCGA-J2-8192	60.1972	T2a	N1	MX	Stage IIA	65	FEMALE	L-Upper	Not Available	Not Available	Not Available	1	Not Available
TCGA-J2-8194	38.4587	T3	N0	MX	Stage IIB	69	FEMALE	R-Lower	Not Available	20	1982	3	1956
TCGA-J2-A4AD	45.7922	T1a	N0	MX	Stage IA	61	FEMALE	L-Upper	Not Available	120	Not Available	2	1970
TCGA-J2-A4AE	11.9411	T1a	N0	MX	Stage IA	77	FEMALE	L-Upper	Not Available	Not Available	Not Available	1	Not Available
TCGA-J2-A4AG	36.1294	T1b	N0	MX	Stage IA	66	FEMALE	L-Upper	Not Available	25	1981	3	1956
TCGA-L4-A4E5	135.1	T1	N0	M0	Stage I	48	FEMALE	L-Upper	Central Lung	33	2012	4	1979
TCGA-L4-A4E6	30.0068	T1	N0	M0	Stage IA	67	MALE	R-Upper	Peripheral Lung	30	1984	3	1954
TCGA-L9-A443	35.0105	T1a	N0	MX	Stage IA	63	FEMALE	L-Lower	Central Lung	90	2005	4	1960
TCGA-L9-A444	41.8867	T1a	N0	MX	Stage IA	60	FEMALE	R-Upper	Central Lung	10	Not Available	2	1972
TCGA-L9-A50W	76.4702	T1b	N1	MX	Stage IIA	75	MALE	L-Lower	Unknown	19	1986	3	1967
TCGA-L9-A5IP	69.856	T3	N2	M1b	Stage IV	40	FEMALE	R-Upper	Unknown	Not Available	2012	4	Not Available
TCGA-L9-A743	50.0471	T2a	N1	M0	Stage IIA	56	MALE	L-Upper	Central Lung	40.5	Not Available	2	1986
TCGA-L9-A7SV	33.2712	T2a	N1	M0	Stage IIA	69	MALE	L-Lower	Unknown	93	1990	3	1959
TCGA-L9-A8F4	32.4744	T2a	N0	MX	Stage IB	64	FEMALE	L-Upper	Unknown	14	Not Available	2	1973
TCGA-MN-A4N1	68.2709	T2a	N1	M0	Stage IIA	60	MALE	R-Upper	Unknown	Not Available	Not Available	2	1967
TCGA-MN-A4N4	40.9576	T1b	N0	M0	Stage IA	57	MALE	L-Upper	Unknown	Not Available	Not Available	2	1980
TCGA-MN-A4N5	80.2262	T1a	N0	M0	Stage IA	63	MALE	L-Upper	Unknown	Not Available	2011	4	1971
TCGA-MP-A4SV	65.3557	T2	N0	M0	Stage IB	67	MALE	L-Lower	Unknown	110	Not Available	2	1946
TCGA-MP-A4SW	50.906	T2	N1	M0	Stage IIB	53	MALE	L-Upper	Unknown	15	1982	3	1967
TCGA-MP-A4SY	67.1238	T2	N1	M0	Stage IIB	61	MALE	R-Lower	Central Lung	40	2002	4	Not Available
TCGA-MP-A4T4	103.356	T2	N1	M0	Stage IIB	68	FEMALE	R-Lower	Unknown	50	Not Available	2	1954
TCGA-MP-A4T6	44.1873	T1	N2	MX	Stage IIIA	76	FEMALE	L-Lower	Peripheral Lung	50	1989	3	Not Available
TCGA-MP-A4T7	23.1649	T2	N0	M1	Stage IV	75	FEMALE	R-Lower	Unknown	50	2004	4	1954
TCGA-MP-A4T8	44.2053	T2	N2	M0	Stage IIIA	68	MALE	L-Upper	Unknown	25	1972	3	1957
TCGA-MP-A4T9	105.046	T2	N2	MX	Stage IIIA	54	FEMALE	L-Upper	Unknown	24	2004	4	1980
TCGA-MP-A4TA	45.4151	T1	N0	M0	Stage IA	75	FEMALE	R-Upper	Peripheral Lung	55	2006	4	1951
TCGA-MP-A4TC	80.0473	T1	N2	M0	Stage IIIA	77	MALE	R-Middle	Unknown	125	1976	3	1944
TCGA-MP-A4TD	26.8154	T2	N2	M0	Stage IIIA	71	MALE	L-Lower	Peripheral Lung	20	1990	3	Not Available
TCGA-MP-A4TE	20.8057	T2b	N0	MX	Stage IIA	56	MALE	L-Lower	Peripheral Lung	40	2010	4	1970
TCGA-MP-A4TF	50.0668	T2b	N0	M0	Stage IIA	58	FEMALE	R-Upper	Peripheral Lung	40	2010	4	1970
TCGA-MP-A4TH	25.2062	T1a	N0	M0	Stage IA	70	FEMALE	L-Lower	Peripheral Lung	20	1982	3	1962
TCGA-MP-A4TI	61.8845	T2a	N1	M0	Stage IIA	72	MALE	R-Lower	Unknown	35	1990	3	1955
TCGA-MP-A4TJ	28.7179	T1	N0	M0	Stage IA	62	FEMALE	R-Upper	Central Lung	Not Available	Not Available	2	Not Available
TCGA-MP-A4TK	66.1047	T2	N1	MX	Stage IIB	56	FEMALE	R-Lower	Unknown	28	1999	4	1971
TCGA-MP-A5C7	36.6685	T2	N0	M0	Stage IB	76	FEMALE	L-Upper	Central Lung	15	1968	3	1953
TCGA-NJ-A4YF	36.2933	T1	N0	M0	Stage IA	50	FEMALE	R-Upper	Unknown	30	Not Available	3	Not Available
TCGA-NJ-A4YG	24.3048	T2	N0	M0	Stage IB	65	MALE	L-Upper	Unknown	104	2007	4	1955
TCGA-NJ-A4YI	114.747	T2	N2	M0	Stage IIIA	87	FEMALE	R-Upper	Unknown	3	1976	3	1936
TCGA-NJ-A4YP	27.1082	T2a	N0	M0	Stage IB	52	MALE	R-Lower	Unknown	60	Not Available	5	Not Available
TCGA-NJ-A4YQ	31.9507	T1b	N0	M0	Stage IA	69	FEMALE	L-Upper	Unknown	40	2011	4	Not Available
TCGA-NJ-A55A	29.2859	T2	N0	M0	Stage IB	76	FEMALE	R-Lower	Not Available	25	1983	3	Not Available
TCGA-NJ-A55O	27.9342	T1b	N1	M0	Stage IIA	56	FEMALE	R-Upper	Unknown	30	2000	4	Not Available
TCGA-NJ-A55R	25.8143	T1b	N0	MX	Stage IA	67	MALE	L-Upper	Unknown	5	1986	3	Not Available
TCGA-NJ-A7XG	30.995	T4	N1	M0	Stage IIIA	49	MALE	L-Upper	Not Available	Not Available	Not Available	3	Not Available
TCGA-O1-A52J	63.9428	T1	N0	MX	Stage IA	74	FEMALE	L-Lower	Unknown	45	1980	3	1950
TCGA-S2-AA1A	30.1208	T1b	N0	M0	Stage IA	68	FEMALE	R-Upper	Not Available	95	1995	3	1957
