# Supplementary material for: Prognostic Implications and Immune Infiltration Analysis of ALDOA in Lung Adenocarcinoma
Source: Front Genet. 2021 Dec 3;12:721021. doi: 10.3389/fgene.2021.721021 (PMC8678114; doi:10.3389/fgene.2021.721021)
Supplement: Supplementary file 3 [file Table6.xlsx]

## Sheet: p-value of pan-cancer (Figure 2
p-value of pan-cancer (Figure 2A)
Tumor	Nor	p
BLCA.Tumor (n=408)	BLCA.Normal (n=19)	0.0106754
BRCA.Tumor (n=1093)	BRCA.Normal (n=112)	2.9565e-40
CESC.Tumor (n=304)	CESC.Normal (n=3)	0.0072951
CHOL.Tumor (n=36)	CHOL.Normal (n=9)	2.25692e-09
COAD.Tumor (n=457)	COAD.Normal (n=41)	0.901722
ESCA.Tumor (n=184)	ESCA.Normal (n=11)	0.0029518
GBM.Tumor (n=153)	GBM.Normal (n=5)	0.00541721
HNSC-HPV+.Tumor (n=97)	HNSC-HPV-.Tumor (n=421)	0.10628
HNSC.Tumor (n=520)	HNSC.Normal (n=44)	0.0101399
KICH.Tumor (n=66)	KICH.Normal (n=25)	3.65192e-09
KIRC.Tumor (n=533)	KIRC.Normal (n=72)	6.70218e-31
KIRP.Tumor (n=290)	KIRP.Normal (n=32)	9.18654e-11
LIHC.Tumor (n=371)	LIHC.Normal (n=50)	1.67489e-19
LUAD.Tumor (n=515)	LUAD.Normal (n=59)	3.89464e-30
LUSC.Tumor (n=501)	LUSC.Normal (n=51)	3.21877e-29
PAAD.Tumor (n=178)	PAAD.Normal (n=4)	0.103811
PCPG.Tumor (n=179)	PCPG.Normal (n=3)	0.0175093
PRAD.Tumor (n=497)	PRAD.Normal (n=52)	3.89188e-07
READ.Tumor (n=166)	READ.Normal (n=10)	0.456562
SKCM.Tumor (n=103)	SKCM.Metastasis (n=368)	0.936356
STAD.Tumor (n=415)	STAD.Normal (n=35)	0.572488
THCA.Tumor (n=501)	THCA.Normal (n=59)	0.197476
UCEC.Tumor (n=545)	UCEC.Normal (n=35)	4.05249e-13
