# Supplementary material for: Prognostic Implications and Immune Infiltration Analysis of ALDOA in Lung Adenocarcinoma
Source: Front Genet. 2021 Dec 3;12:721021. doi: 10.3389/fgene.2021.721021 (PMC8678114; doi:10.3389/fgene.2021.721021)
Supplement: Supplementary file 5 [file Table4.xlsx]

## Sheet: Scna
P-value of SCNA (Figure 11A)
cancer	variable	cna_level	p
LUAD	B Cell	Arm-level Deletion	0.00359022
LUAD	B Cell	Diploid/Normal	1
LUAD	B Cell	Arm-level Gain	0.0244103
LUAD	B Cell	High Amplication	0.470598
LUAD	CD8+ T Cell	Arm-level Deletion	0.844614
LUAD	CD8+ T Cell	Diploid/Normal	1
LUAD	CD8+ T Cell	Arm-level Gain	0.0154822
LUAD	CD8+ T Cell	High Amplication	0.260969
LUAD	CD4+ T Cell	Arm-level Deletion	0.0905205
LUAD	CD4+ T Cell	Diploid/Normal	1
LUAD	CD4+ T Cell	Arm-level Gain	0.0286405
LUAD	CD4+ T Cell	High Amplication	0.264532
LUAD	Macrophage	Arm-level Deletion	0.640403
LUAD	Macrophage	Diploid/Normal	1
LUAD	Macrophage	Arm-level Gain	0.202684
LUAD	Macrophage	High Amplication	0.498955
LUAD	Neutrophil	Arm-level Deletion	0.886962
LUAD	Neutrophil	Diploid/Normal	1
LUAD	Neutrophil	Arm-level Gain	0.117212
LUAD	Neutrophil	High Amplication	0.266284
LUAD	Dendritic Cell	Arm-level Deletion	0.460698
LUAD	Dendritic Cell	Diploid/Normal	1
LUAD	Dendritic Cell	Arm-level Gain	0.62246
LUAD	Dendritic Cell	High Amplication	0.341956
