# Supplementary material for: Prognostic Implications and Immune Infiltration Analysis of ALDOA in Lung Adenocarcinoma
Source: Front Genet. 2021 Dec 3;12:721021. doi: 10.3389/fgene.2021.721021 (PMC8678114; doi:10.3389/fgene.2021.721021)
Supplement: Supplementary file 6 [file Table5.xlsx]

## Sheet: FIG10-2Gene
P-value of gene (Figure 11B)
cancer	variable	partial.cor	p
LUAD	Purity	0.0386177	0.39174
LUAD	B Cell	-0.149341	0.000982412
LUAD	CD8+ T Cell	-0.175779	9.63778e-05
LUAD	CD4+ T Cell	-0.0972899	0.0323611
LUAD	Macrophage	-0.109173	0.0161599
LUAD	Neutrophil	-0.00789959	0.862522
LUAD	Dendritic Cell	-0.0167391	0.712234
