# Supplementary material for: Prognostic Implications and Immune Infiltration Analysis of ALDOA in Lung Adenocarcinoma
Source: Front Genet. 2021 Dec 3;12:721021. doi: 10.3389/fgene.2021.721021 (PMC8678114; doi:10.3389/fgene.2021.721021)
Supplement: Supplementary file 7 [file Table7.xlsx]

## Sheet: Survival
P-value of Survival (Figure 11C)
cancer	variable	p
LUAD	B Cell	0.000251404
LUAD	CD8+ T Cell	0.141367
LUAD	CD4+ T Cell	9.59189e-05
LUAD	Macrophage	0.000451595
LUAD	Neutrophil	0.00412549
LUAD	Dendritic Cell	0.00153561
LUAD	ALDOA	0.00158296
