# Supplementary material for: Prognostic Implications and Immune Infiltration Analysis of ALDOA in Lung Adenocarcinoma
Source: Front Genet. 2021 Dec 3;12:721021. doi: 10.3389/fgene.2021.721021 (PMC8678114; doi:10.3389/fgene.2021.721021)
Supplement: Supplementary file 8 [file Table8.xlsx]

## Sheet: Sheet2
	ENSG00000149925
TCGA-86-8359-01A-11R-2326-07	521.942
TCGA-44-2668-01B-02R-A277-07	238.513
TCGA-S2-AA1A-01A-12R-A39D-07	379.489
TCGA-95-7043-01A-11R-1949-07	540.515
TCGA-05-5425-01A-02R-1628-07	508.433
TCGA-55-8514-01A-11R-2403-07	463.841
TCGA-05-4396-01A-21R-1858-07	415.282
TCGA-44-A47A-01A-21R-A24H-07	804.891
TCGA-78-7149-01A-11R-2039-07	869.808
TCGA-55-6642-01A-11R-1858-07	371.743
TCGA-38-7271-01A-11R-2039-07	275.102
TCGA-49-4486-01A-01R-1206-07	598.103
TCGA-75-7025-01A-12R-1949-07	692.642
TCGA-L9-A50W-01A-12R-A39D-07	701.203
TCGA-44-4112-01A-01R-1107-07	1422.86
TCGA-44-2655-01A-01R-0946-07	668.693
TCGA-55-7815-01A-11R-2170-07	228.328
TCGA-78-7153-01A-11R-2039-07	461.149
TCGA-95-7562-01A-11R-2241-07	1743.96
TCGA-69-7979-01A-11R-2187-07	872.69
TCGA-44-A4SU-01A-11R-A24X-07	787.44
TCGA-95-A4VN-01A-11R-A262-07	832.887
TCGA-55-7995-01A-11R-2187-07	1525.28
TCGA-55-7914-01A-11R-2170-07	298.055
TCGA-86-7953-01A-11R-2187-07	1126
TCGA-49-6761-11A-01R-1949-07	303.1
TCGA-69-8255-01A-11R-2287-07	1213.32
TCGA-J2-8192-01A-11R-2241-07	559.339
TCGA-62-A472-01A-11R-A24H-07	778.494
TCGA-55-A4DG-01A-11R-A24H-07	247.358
TCGA-MP-A4T6-01A-32R-A262-07	749.684
TCGA-44-3918-01A-01R-A278-07	105.619
TCGA-75-6205-01A-11R-1755-07	471.557
TCGA-50-5942-01A-21R-1755-07	381.473
TCGA-49-6742-11A-01R-1858-07	330.069
TCGA-44-6146-01B-04R-A277-07	45.0711
TCGA-97-8175-01A-11R-2287-07	424.693
TCGA-75-6206-01A-11R-1755-07	503.063
TCGA-44-6147-01A-11R-1755-07	389.845
TCGA-50-8459-01A-11R-2326-07	460.252
TCGA-91-8496-01A-11R-2403-07	368.326
TCGA-55-8620-01A-11R-2403-07	1773.36
TCGA-75-5122-01A-01R-1755-07	337.351
TCGA-78-7162-01A-21R-2066-07	404.704
TCGA-64-5815-01A-01R-1628-07	1265.72
TCGA-55-6970-11A-01R-1949-07	211.08
TCGA-78-7154-01A-11R-2039-07	627.039
TCGA-55-A48Z-01A-12R-A24X-07	1058.92
TCGA-05-4427-01A-21R-1858-07	459.279
TCGA-91-6840-01A-11R-1949-07	371.679
TCGA-78-7537-01A-11R-2066-07	400.658
TCGA-55-7281-01A-11R-2039-07	673.024
TCGA-86-8281-01A-11R-2287-07	527.875
TCGA-55-A48X-01A-11R-A24H-07	498.01
TCGA-62-8398-01A-11R-2326-07	1656.94
TCGA-78-7535-01A-11R-2066-07	649.83
TCGA-55-7728-01A-11R-2187-07	505.792
TCGA-95-7948-01A-11R-2187-07	511.32
TCGA-L9-A7SV-01A-11R-A39D-07	252.919
TCGA-86-A4P8-01A-11R-A24X-07	285.255
TCGA-05-5423-01A-01R-1628-07	661.747
TCGA-93-A4JO-01A-21R-A24X-07	387.491
TCGA-64-1681-01A-11R-2066-07	659.378
TCGA-97-8171-01A-11R-2287-07	673.665
TCGA-55-7284-01B-11R-2241-07	518.145
TCGA-05-4418-01A-01R-1206-07	1047.65
TCGA-97-8177-01A-11R-2287-07	799.055
TCGA-55-7816-01A-11R-2170-07	439.864
TCGA-55-6543-01A-11R-1755-07	768.783
TCGA-NJ-A55R-01A-11R-A262-07	867.51
TCGA-50-6597-01A-11R-1858-07	490.728
TCGA-49-AAR9-01A-21R-A41B-07	2123.55
TCGA-62-8402-01A-11R-2326-07	541.134
TCGA-05-4395-01A-01R-1206-07	1382.5
TCGA-78-7147-01A-11R-2039-07	701.039
TCGA-55-6971-11A-01R-1949-07	251.887
TCGA-78-7542-01A-21R-2066-07	2006.01
TCGA-75-5125-01A-01R-1755-07	794.237
TCGA-75-6211-01A-11R-1755-07	395.68
TCGA-97-7546-01A-11R-2039-07	422.496
TCGA-86-8279-01A-11R-2287-07	845.887
TCGA-38-4625-01A-01R-1206-07	764.77
TCGA-55-6980-11A-01R-1949-07	251.278
TCGA-L4-A4E5-01A-11R-A24X-07	877.264
TCGA-55-8511-01A-11R-2403-07	692.893
TCGA-05-5420-01A-01R-1628-07	355.943
TCGA-55-8085-01A-11R-2241-07	1050.6
TCGA-97-A4LX-01A-11R-A24X-07	804.467
TCGA-44-6775-01A-11R-A278-07	525.978
TCGA-55-6975-11A-01R-1949-07	270.87
TCGA-86-8055-01A-11R-2241-07	1053.15
TCGA-78-8640-01A-11R-2403-07	1491.74
TCGA-73-4666-01A-01R-1206-07	1089.68
TCGA-55-7724-01A-11R-2170-07	219.202
TCGA-62-A46S-01A-11R-A24H-07	383.677
TCGA-55-A48Y-01A-11R-A24H-07	490.615
TCGA-55-7913-01B-11R-2241-07	389.003
TCGA-64-1676-01A-01R-0946-07	691.501
TCGA-MP-A4TH-01A-31R-A262-07	278.717
TCGA-55-7227-01A-11R-2039-07	759.779
TCGA-MP-A4TE-01A-22R-A466-07	525.415
TCGA-50-5044-01A-21R-1858-07	1369.37
TCGA-44-2662-01A-01R-0946-07	1755.13
TCGA-55-8506-01A-11R-2403-07	1062.92
TCGA-49-4488-01A-01R-1755-07	1935.81
TCGA-05-5429-01A-01R-1628-07	1091.55
TCGA-97-7941-01A-11R-2187-07	661.391
TCGA-78-7156-01A-11R-2039-07	836.97
TCGA-71-6725-01A-11R-1858-07	373.065
TCGA-05-4432-01A-01R-1206-07	651.463
TCGA-86-7955-01A-11R-2187-07	2417.89
TCGA-55-8614-01A-11R-2403-07	629.292
TCGA-44-4112-01B-06R-A277-07	114.316
TCGA-49-AAR0-01A-21R-A39D-07	879.961
TCGA-44-3919-01A-02R-1107-07	791.13
TCGA-55-7907-01A-11R-2170-07	468.862
TCGA-86-8669-01A-11R-2403-07	914.752
TCGA-L9-A743-01A-43R-A39D-07	452.468
TCGA-05-4417-01A-22R-1858-07	400.136
TCGA-53-7626-01A-12R-2066-07	381.275
TCGA-49-4506-01A-01R-1206-07	850.104
TCGA-55-8301-01A-11R-2287-07	907.29
TCGA-55-7994-01A-11R-2187-07	983.224
TCGA-J2-A4AE-01A-21R-A24H-07	203.831
TCGA-78-7159-01A-11R-2039-07	648.851
TCGA-73-A9RS-01A-11R-A41B-07	874.903
TCGA-97-A4M2-01A-12R-A24X-07	335.477
TCGA-44-2661-11A-01R-1758-07	365.268
TCGA-91-6836-01A-21R-1858-07	1421.32
TCGA-55-6969-11A-01R-1949-07	260.217
TCGA-44-7669-01A-21R-2066-07	1085.42
TCGA-55-A4DF-01A-11R-A24H-07	905.306
TCGA-44-3398-01A-01R-1107-07	855.307
TCGA-64-1680-01A-02R-0946-07	673.486
TCGA-55-6984-01A-11R-1949-07	763.88
TCGA-55-6979-01A-11R-1949-07	318.482
TCGA-44-6147-01A-11R-A278-07	184.417
TCGA-35-3615-01A-01R-0946-07	413.71
TCGA-50-5944-01A-11R-1755-07	432.862
TCGA-55-8302-01A-11R-2326-07	1116.64
TCGA-44-2662-01A-01R-A278-07	684.021
TCGA-49-6742-01A-11R-1858-07	338.495
TCGA-55-6970-01A-11R-1949-07	581.993
TCGA-49-AARO-01A-12R-A41B-07	622.761
TCGA-97-7552-01A-11R-2039-07	428.812
TCGA-55-8206-01A-11R-2241-07	361.115
TCGA-35-4123-01A-01R-1107-07	492.719
TCGA-50-5055-01A-01R-1628-07	361.712
TCGA-73-4670-01A-01R-1206-07	989.134
TCGA-55-8299-01A-11R-2287-07	524.273
TCGA-55-8616-01A-11R-2403-07	357.961
TCGA-44-7671-01A-11R-2066-07	749.396
TCGA-86-A4JF-01A-11R-A24X-07	816.333
TCGA-55-8096-01A-11R-2241-07	1424.51
TCGA-83-5908-01A-21R-2287-07	307.14
TCGA-62-A46Y-01A-11R-A24H-07	782.702
TCGA-55-6972-11A-01R-1949-07	250.494
TCGA-NJ-A4YP-01A-11R-A262-07	837.63
TCGA-50-5930-11A-01R-1755-07	316.767
TCGA-86-7711-01A-11R-2066-07	1216.47
TCGA-69-8253-01A-11R-2287-07	884.641
TCGA-55-8207-01A-11R-2241-07	496.473
TCGA-50-6594-01A-11R-1755-07	1799.88
TCGA-49-4512-11A-01R-1858-07	196.49
TCGA-38-4632-11A-01R-1755-07	382.811
TCGA-75-5147-01A-01R-1628-07	769.511
TCGA-55-7910-01A-11R-2170-07	774.746
TCGA-MP-A4T7-01A-11R-A24X-07	1050.89
TCGA-75-7031-01A-11R-1949-07	1068.94
TCGA-55-8090-01A-11R-2241-07	1077.67
TCGA-73-4675-01A-01R-1206-07	898.41
TCGA-49-6745-11A-01R-1858-07	275.51
TCGA-97-8179-01A-11R-2287-07	799.664
TCGA-J2-A4AG-01A-11R-A24H-07	572.391
TCGA-44-7667-01A-31R-2066-07	900.564
TCGA-80-5608-01A-31R-1949-07	662.785
TCGA-73-7499-01A-11R-2187-07	656.198
TCGA-55-8205-01A-11R-2241-07	741.393
TCGA-49-4510-01A-01R-1206-07	373.943
TCGA-49-4494-01A-01R-1206-07	711.201
TCGA-49-AARE-01A-11R-A41B-07	1680.08
TCGA-69-8254-01A-11R-2287-07	447.693
TCGA-55-8204-01A-11R-2241-07	827.227
TCGA-62-A46O-01A-11R-A24H-07	523.131
TCGA-91-6849-11A-01R-1949-07	246.69
TCGA-75-5126-01A-01R-1755-07	1465.81
TCGA-55-6985-01A-11R-1949-07	424.615
TCGA-91-6835-01A-11R-1858-07	390.552
TCGA-44-2665-11A-01R-1758-07	382.837
TCGA-44-2661-01A-01R-1107-07	352.551
TCGA-50-5936-01A-11R-1628-07	1413.12
TCGA-78-7220-01A-11R-2039-07	839.421
TCGA-78-7163-01A-12R-2066-07	2487.48
TCGA-50-7109-01A-11R-2039-07	566.499
TCGA-97-A4M1-01A-11R-A24X-07	397.691
TCGA-69-7973-01A-11R-2187-07	501.327
TCGA-64-1677-01A-01R-0946-07	618.691
TCGA-05-4397-01A-01R-1206-07	1104.04
TCGA-55-A57B-01A-12R-A39D-07	600.514
TCGA-67-3772-01A-01R-0946-07	904.013
TCGA-55-8510-01A-11R-2403-07	866.717
TCGA-55-6986-01A-11R-1949-07	914.724
TCGA-91-6828-01A-11R-1858-07	513.21
TCGA-05-4425-01A-01R-1755-07	754.734
TCGA-55-8092-01A-11R-2241-07	659.308
TCGA-67-6217-01A-11R-1755-07	661.107
TCGA-55-6978-11A-01R-1949-07	270.817
TCGA-44-A4SS-01A-11R-A24X-07	754.36
TCGA-78-8655-01A-11R-2403-07	586.868
TCGA-38-4626-11A-01R-1758-07	496.665
TCGA-67-3771-01A-01R-0946-07	780.289
TCGA-91-7771-01A-11R-2170-07	360.855
TCGA-J2-8194-01A-11R-2241-07	681.952
TCGA-55-8087-01A-11R-2241-07	443.125
TCGA-44-6145-11A-01R-1858-07	294.208
TCGA-50-5935-11A-01R-1858-07	278.665
TCGA-86-8073-01A-11R-2241-07	338.067
TCGA-55-1594-01A-01R-0946-07	730.889
TCGA-05-4405-01A-21R-1858-07	343.534
TCGA-44-6148-01A-11R-1755-07	243.911
TCGA-44-3917-01A-01R-A278-07	181.878
TCGA-67-6215-01A-11R-1755-07	969.746
TCGA-64-5779-01A-01R-1628-07	228.607
TCGA-38-4626-01A-01R-1206-07	452.183
TCGA-50-5931-01A-11R-1755-07	1422.1
TCGA-55-6980-01A-11R-1949-07	1321.85
TCGA-78-7145-01A-11R-2039-07	2406.32
TCGA-55-8208-01A-11R-2241-07	414.438
TCGA-44-2668-01A-01R-A278-07	575.909
TCGA-44-8120-01A-11R-2241-07	852.89
TCGA-55-A493-01A-11R-A24H-07	1976.94
TCGA-05-4410-01A-21R-1858-07	402.602
TCGA-55-8621-01A-11R-2403-07	499.368
TCGA-86-8278-01A-11R-2287-07	1004.01
TCGA-99-8032-01A-11R-2241-07	483.453
TCGA-MP-A4TC-01A-11R-A24X-07	811.309
TCGA-44-2662-01B-02R-A277-07	126.488
TCGA-55-7911-01A-11R-2170-07	705.79
TCGA-62-A46V-01A-11R-A24H-07	1570.48
TCGA-91-A4BD-01A-11R-A24H-07	533.233
TCGA-99-8028-01A-11R-2241-07	395.568
TCGA-97-7938-01A-11R-2170-07	276.633
TCGA-38-4631-01A-01R-1755-07	1631.04
TCGA-44-3396-11A-01R-1758-07	364.7
TCGA-55-8513-01A-11R-2403-07	349.003
TCGA-78-7143-01A-11R-2039-07	517.135
TCGA-86-8280-01A-11R-2287-07	763.43
TCGA-44-2657-11A-01R-1758-07	380.582
TCGA-71-8520-01A-11R-2403-07	991.695
TCGA-50-5946-02A-11R-2090-07	520.429
TCGA-38-4627-01A-01R-1206-07	997.021
TCGA-50-5936-11A-01R-1628-07	312.762
TCGA-44-5645-01A-01R-A278-07	138.97
TCGA-64-5781-01A-01R-1628-07	884.126
TCGA-55-5899-01A-11R-1628-07	765.933
TCGA-49-AARR-01A-11R-A41B-07	241.351
TCGA-55-6979-11A-01R-1949-07	264.262
TCGA-91-8497-01A-11R-2403-07	412.226
TCGA-86-8671-01A-11R-2403-07	490.384
TCGA-55-7727-01A-11R-2170-07	355.811
TCGA-44-A479-01A-31R-A24H-07	238.541
TCGA-86-7701-01A-11R-2170-07	667.084
TCGA-55-7726-01A-11R-2170-07	456.291
TCGA-44-2666-01A-01R-A278-07	179.761
TCGA-05-5715-01A-01R-1628-07	639.402
TCGA-MN-A4N5-01A-11R-A24X-07	748.41
TCGA-95-8039-01A-11R-2241-07	480.929
TCGA-95-A4VK-01A-11R-A262-07	801.662
TCGA-55-1592-01A-01R-0946-07	490.308
TCGA-78-7539-01A-11R-2066-07	483.098
TCGA-49-AAQV-01A-11R-A39D-07	1049.23
TCGA-78-7166-01A-12R-2066-07	1247.74
TCGA-55-A494-01A-11R-A24X-07	579.426
TCGA-95-8494-01A-11R-2326-07	1675.15
TCGA-55-6968-11A-01R-1949-07	398.931
TCGA-49-AAR3-01A-11R-A41B-07	424.854
TCGA-50-5072-01A-21R-1858-07	1099.52
TCGA-95-7567-01A-11R-2066-07	535.974
TCGA-MP-A4TI-01A-21R-A24X-07	842.977
TCGA-4B-A93V-01A-11R-A39D-07	1063.47
TCGA-44-6777-11A-01R-1858-07	344.162
TCGA-78-7155-01A-11R-2039-07	314.136
TCGA-44-2659-01A-01R-0946-07	561.99
TCGA-44-2656-01A-02R-0946-07	1009.72
TCGA-44-6778-11A-01R-1858-07	244.222
TCGA-05-4390-01A-02R-1755-07	916.981
TCGA-55-7574-01A-11R-2039-07	381.528
TCGA-44-7659-01A-11R-2066-07	389.601
TCGA-75-6214-01A-41R-1949-07	490.872
TCGA-44-3396-01A-01R-1206-07	506.955
TCGA-91-6829-11A-01R-1858-07	432.985
TCGA-50-6591-01A-11R-1755-07	809.029
TCGA-49-6767-01A-11R-1858-07	459.679
TCGA-75-5146-01A-01R-1628-07	300.607
TCGA-MP-A4T4-01A-11R-A262-07	484.597
TCGA-73-4659-01A-01R-1206-07	737.464
TCGA-91-6836-11A-01R-1858-07	292.773
TCGA-97-A4M0-01A-11R-A24X-07	728.552
TCGA-MP-A5C7-01A-11R-A262-07	492.522
TCGA-05-4250-01A-01R-1107-07	856.247
TCGA-05-4402-01A-01R-1206-07	1079.53
TCGA-NJ-A55A-01A-11R-A262-07	276.797
TCGA-49-4505-01A-01R-1206-07	1113.94
TCGA-86-6851-01A-11R-1949-07	324.273
TCGA-67-3774-01A-01R-0946-07	560.562
TCGA-50-6673-01A-11R-1949-07	388.047
TCGA-44-A47G-01A-21R-A24H-07	514.152
TCGA-44-6148-11A-01R-1858-07	244.608
TCGA-62-A46P-01A-11R-A24H-07	536.325
TCGA-49-6744-01A-11R-1858-07	561.605
TCGA-L4-A4E6-01A-11R-A24H-07	251.643
TCGA-62-8397-01A-11R-2326-07	588.208
TCGA-80-5607-01A-31R-1949-07	896.79
TCGA-62-A46R-01A-11R-A24H-07	212.338
TCGA-50-5049-01A-01R-1628-07	412.963
TCGA-50-6592-01A-11R-1755-07	698.378
TCGA-53-7813-01A-11R-2170-07	218.973
TCGA-44-2668-11A-01R-1758-07	562.868
TCGA-69-7974-01A-11R-2187-07	603.293
TCGA-44-7670-01A-11R-2066-07	1174.04
TCGA-55-7725-01A-11R-2170-07	190.776
TCGA-44-3917-01B-02R-A277-07	87.2391
TCGA-86-8672-01A-21R-2403-07	916.968
TCGA-50-5932-01A-11R-1755-07	627.314
TCGA-44-6775-01A-11R-1858-07	733.466
TCGA-67-6216-01A-11R-1755-07	1015.21
TCGA-44-2662-11A-01R-1758-07	369.034
TCGA-50-5939-01A-11R-1628-07	1165.91
TCGA-93-7348-01A-21R-2039-07	543.966
TCGA-44-3398-11B-01R-1758-07	371.254
TCGA-55-7576-01A-11R-2066-07	486.91
TCGA-05-4434-01A-01R-1206-07	955.636
TCGA-NJ-A4YF-01A-12R-A262-07	985.79
TCGA-95-7947-01A-11R-2187-07	834.358
TCGA-62-8399-01A-21R-2326-07	377.567
TCGA-38-4628-01A-01R-1206-07	408.296
TCGA-64-5774-01A-01R-1628-07	790.05
TCGA-44-2668-01A-01R-0946-07	1313.2
TCGA-93-A4JQ-01A-11R-A24X-07	593.712
TCGA-73-4658-01A-01R-1755-07	1009.46
TCGA-44-6146-01A-11R-A278-07	232.886
TCGA-44-6776-01A-11R-1858-07	534.751
TCGA-L9-A443-01A-12R-A24H-07	488.672
TCGA-75-6212-01A-11R-1755-07	980.409
TCGA-J2-A4AD-01A-11R-A24H-07	993.678
TCGA-62-A470-01A-11R-A24H-07	360.963
TCGA-49-4490-11A-01R-1858-07	274.85
TCGA-69-A59K-01A-11R-A262-07	3380.32
TCGA-86-A456-01A-11R-A24H-07	525.134
TCGA-NJ-A4YG-01A-22R-A262-07	542.301
TCGA-78-7160-01A-11R-2039-07	630.172
TCGA-MP-A4TJ-01A-51R-A262-07	373.342
TCGA-50-5066-02A-11R-2090-07	545.431
TCGA-NJ-A55O-01A-11R-A262-07	454.631
TCGA-44-6775-01C-02R-A277-07	38.9449
TCGA-91-6847-01A-11R-1949-07	498.626
TCGA-MN-A4N1-01A-11R-A24X-07	586.263
TCGA-49-AAR2-01A-11R-A39D-07	540.562
TCGA-55-7570-01A-11R-2039-07	710.506
TCGA-91-6828-11A-01R-1858-07	284.208
TCGA-44-6147-11A-01R-1858-07	272.958
TCGA-55-A490-01A-11R-A466-07	1386.51
TCGA-95-A4VP-01A-21R-A262-07	343.768
TCGA-50-5941-01A-11R-1755-07	849.741
TCGA-38-4629-01A-02R-1206-07	1052.53
TCGA-91-6848-01A-11R-1949-07	528.083
TCGA-73-4676-11A-01R-1755-07	331.98
TCGA-55-6971-01A-11R-1949-07	408.072
TCGA-97-8547-01A-11R-2403-07	684.805
TCGA-97-8172-01A-11R-2287-07	339.41
TCGA-99-8033-01A-11R-2241-07	1498.31
TCGA-55-8089-01A-11R-2241-07	456.389
TCGA-99-AA5R-01A-11R-A39D-07	306.004
TCGA-MP-A4SW-01A-21R-A24X-07	951.157
TCGA-53-7624-01A-11R-2066-07	1367.21
TCGA-86-8056-01A-11R-2241-07	457.725
TCGA-MP-A4TA-01A-21R-A24X-07	894.697
TCGA-O1-A52J-01A-11R-A262-07	1353.37
TCGA-78-7161-01A-11R-2039-07	456.339
TCGA-86-7713-01A-11R-2066-07	635.589
TCGA-49-6743-11A-01R-1858-07	331.986
TCGA-44-2665-01A-01R-0946-07	947.579
TCGA-97-7547-01A-11R-2039-07	607.827
TCGA-44-7672-01A-11R-2066-07	560.705
TCGA-50-5946-01A-11R-1755-07	516.711
TCGA-49-4512-01A-21R-1858-07	611.668
TCGA-44-2656-01B-06R-A277-07	85.0685
TCGA-55-6978-01A-11R-1949-07	579.845
TCGA-93-A4JP-01A-11R-A24X-07	481.876
TCGA-91-A4BC-01A-11R-A24H-07	260.926
TCGA-55-7573-01A-11R-2039-07	752.421
TCGA-44-8117-01A-11R-2241-07	524.489
TCGA-55-6972-01A-11R-1949-07	642.115
TCGA-05-4420-01A-01R-1206-07	731.896
TCGA-44-7662-01A-11R-2066-07	743.782
TCGA-99-8025-01A-11R-2241-07	564.071
TCGA-78-7150-01A-21R-2039-07	1142.11
TCGA-55-6983-01A-11R-1949-07	455.261
TCGA-97-A4M7-01A-11R-A24X-07	578.703
TCGA-05-4244-01A-01R-1107-07	1231.27
TCGA-49-AAR4-01A-12R-A41B-07	627.524
TCGA-97-8176-01A-11R-2403-07	879.353
TCGA-55-A491-01A-11R-A24H-07	461.388
TCGA-44-2655-11A-01R-1758-07	329.481
TCGA-95-7039-01A-11R-1949-07	984.556
TCGA-44-A47B-01A-11R-A24H-07	741.474
TCGA-55-7283-01A-11R-2039-07	559.244
TCGA-50-8460-01A-11R-2326-07	916.608
TCGA-91-6835-11A-01R-1858-07	284.77
TCGA-73-4677-01A-01R-1206-07	476.027
TCGA-69-7765-01A-11R-2170-07	602.312
TCGA-44-6144-11A-01R-1755-07	328.025
TCGA-MP-A4SY-01A-21R-A24X-07	1185.62
TCGA-91-6831-01A-11R-1858-07	1086.27
TCGA-97-8552-01A-11R-2403-07	424.223
TCGA-49-4487-01A-21R-1858-07	539.362
TCGA-44-6776-11A-01R-1858-07	243.117
TCGA-50-5939-11A-01R-1628-07	288.684
TCGA-MP-A4SV-01A-11R-A24X-07	1018.46
TCGA-50-5931-11A-01R-1858-07	260.997
TCGA-55-6986-11A-01R-1949-07	223.523
TCGA-05-4249-01A-01R-1107-07	686.641
TCGA-95-7944-01A-11R-2187-07	590.73
TCGA-44-2656-01A-02R-A278-07	246.993
TCGA-44-6145-01A-11R-1755-07	757.328
TCGA-53-A4EZ-01A-12R-A24X-07	517.676
TCGA-50-6595-01A-12R-1858-07	930.201
TCGA-50-8457-01A-11R-2326-07	463.936
TCGA-97-A4M6-01A-11R-A24X-07	668.906
TCGA-78-8648-01A-11R-2403-07	337.722
TCGA-75-7027-01A-11R-1949-07	403.533
TCGA-55-8619-01A-11R-2403-07	507.39
TCGA-44-5645-11A-01R-1628-07	311.577
TCGA-93-7347-01A-11R-2187-07	559.552
TCGA-86-8668-01A-11R-2403-07	1071.93
TCGA-05-4403-01A-01R-1206-07	573.983
TCGA-86-8673-01A-11R-2403-07	2065.98
TCGA-35-4122-01A-01R-1107-07	1226.72
TCGA-55-8508-01A-11R-2403-07	638.892
TCGA-55-8507-01A-11R-2403-07	478.859
TCGA-44-6774-01A-21R-1858-07	468.36
TCGA-L9-A444-01A-21R-A24H-07	403.889
TCGA-55-1596-01A-01R-0946-07	665.1
TCGA-44-6777-01A-11R-1858-07	1029.51
TCGA-L9-A8F4-01A-11R-A39D-07	1030.34
TCGA-91-6847-11A-01R-1949-07	267.64
TCGA-44-7660-01A-11R-2066-07	637.685
TCGA-78-7146-01A-11R-2039-07	1831.55
TCGA-38-4632-01A-01R-1755-07	642.256
TCGA-75-6203-01A-11R-1755-07	400.226
TCGA-86-8076-01A-31R-2241-07	499.541
TCGA-05-5428-01A-01R-1628-07	764.749
TCGA-50-6593-01A-11R-1755-07	835.258
TCGA-78-7152-01A-11R-2039-07	629.295
TCGA-50-6595-11A-01R-1858-07	248.834
TCGA-49-6744-11A-01R-1858-07	269.864
TCGA-50-5935-01A-11R-1755-07	843.772
TCGA-55-6984-11A-01R-1949-07	288.917
TCGA-MP-A4TK-01A-11R-A24X-07	535.429
TCGA-78-8662-01A-11R-2403-07	570.503
TCGA-49-4501-01A-01R-1206-07	732.369
TCGA-69-7760-01A-11R-2170-07	1063.73
TCGA-67-4679-01B-01R-1755-07	307.529
TCGA-55-8505-01A-11R-2403-07	1218.99
TCGA-05-4389-01A-01R-1206-07	510.017
TCGA-62-8394-01A-11R-2326-07	484.474
TCGA-86-7714-01A-12R-2170-07	657.625
TCGA-78-7148-01A-11R-2039-07	946.276
TCGA-44-2657-01A-01R-1107-07	476.639
TCGA-44-6146-01A-11R-1755-07	476.122
TCGA-50-5066-01A-01R-1628-07	380.563
TCGA-67-3770-01A-01R-0946-07	756.438
TCGA-55-8512-01A-11R-2403-07	418.775
TCGA-55-6982-11A-01R-1949-07	246.063
TCGA-75-6207-01A-11R-1755-07	836.458
TCGA-75-7030-01A-11R-1949-07	405.341
TCGA-69-8453-01A-12R-2326-07	556.88
TCGA-MP-A4T8-01A-11R-A24X-07	698.548
TCGA-55-8097-01A-11R-2241-07	317.704
TCGA-97-7554-01A-11R-2039-07	396.163
TCGA-50-5045-01A-01R-1628-07	611.845
TCGA-05-4384-01A-01R-1755-07	803.233
TCGA-86-6562-01A-11R-1755-07	738.445
TCGA-91-8499-01A-11R-2403-07	716.391
TCGA-69-7763-01A-11R-2170-07	314.791
TCGA-78-7167-01A-11R-2066-07	531.325
TCGA-05-4426-01A-01R-1206-07	1692.08
TCGA-44-5645-01A-01R-1628-07	339.061
TCGA-73-4668-01A-01R-1206-07	1238.59
TCGA-91-6829-01A-21R-1858-07	418.834
TCGA-86-8585-01A-11R-2403-07	1040.35
TCGA-55-7903-01A-11R-2170-07	924.83
TCGA-62-A471-01A-12R-A24H-07	764.185
TCGA-44-5644-01A-21R-2039-07	1080.61
TCGA-93-8067-01A-11R-2287-07	1289.44
TCGA-91-6831-11A-02R-1858-07	212.49
TCGA-55-6985-11A-01R-1949-07	276.413
TCGA-97-A4M3-01A-11R-A24X-07	603.194
TCGA-69-7761-01A-11R-2170-07	511.09
TCGA-05-4398-01A-01R-1206-07	1739.72
TCGA-78-7158-01A-11R-2039-07	453.948
TCGA-55-6983-11A-01R-1949-07	303.107
TCGA-MP-A4TD-01A-32R-A262-07	484.225
TCGA-50-6590-01A-12R-1858-07	955.442
TCGA-55-8615-01A-11R-2403-07	424.854
TCGA-49-6743-01A-11R-1858-07	1178.29
TCGA-NJ-A4YI-01A-11R-A262-07	643.64
TCGA-91-6830-01A-11R-1949-07	987.267
TCGA-93-A4JN-01A-11R-A24X-07	388.615
TCGA-86-8674-01A-21R-2403-07	747.126
TCGA-99-7458-01A-11R-2039-07	734.119
TCGA-86-A4P7-01A-11R-A24X-07	336.669
TCGA-80-5611-01A-01R-1628-07	1754.22
TCGA-NJ-A7XG-01A-12R-A39D-07	774.001
TCGA-78-7540-01A-11R-2066-07	462.34
TCGA-55-6968-01A-11R-1949-07	818.892
TCGA-67-3773-01A-01R-0946-07	670.286
TCGA-50-5930-01A-11R-1755-07	465.184
TCGA-97-7553-01A-21R-2039-07	351.63
TCGA-50-5051-01A-21R-1858-07	700.174
TCGA-38-6178-01A-11R-1755-07	1137.61
TCGA-69-7764-01A-11R-2170-07	445.088
TCGA-55-6712-01A-11R-1858-07	820.308
TCGA-05-4430-01A-02R-1206-07	613.041
TCGA-97-8174-01A-11R-2287-07	341.391
TCGA-50-5933-11A-01R-1755-07	313.643
TCGA-44-5643-01A-01R-1628-07	482.332
TCGA-MN-A4N4-01A-12R-A24X-07	684.186
TCGA-55-A492-01A-11R-A24H-07	784.394
TCGA-86-8054-01A-11R-2241-07	779.202
TCGA-55-8091-01A-11R-2241-07	676.302
TCGA-97-7937-01A-11R-2170-07	616.255
TCGA-49-6761-01A-31R-1949-07	1102.53
TCGA-55-6981-11A-01R-1949-07	251.897
TCGA-44-3918-01B-02R-A277-07	69.6667
TCGA-64-5778-01A-01R-1628-07	594.942
TCGA-MP-A4TF-01A-11R-A262-07	1125.06
TCGA-35-5375-01A-01R-1628-07	1326.71
TCGA-55-8094-01A-11R-2241-07	992.159
TCGA-49-4507-01A-01R-1206-07	1053.39
TCGA-38-4625-11A-01R-1758-07	385.679
TCGA-64-1679-01A-21R-2066-07	2012.82
TCGA-44-6779-01A-11R-1858-07	1234.54
TCGA-86-8074-01A-11R-2241-07	1111.31
TCGA-64-5775-01A-01R-1628-07	695.456
TCGA-38-4627-11A-01R-1758-07	375.118
TCGA-05-4382-01A-01R-1206-07	814.206
TCGA-78-7536-01A-11R-2066-07	1055.16
TCGA-55-6987-01A-11R-1949-07	500.944
TCGA-49-4514-01A-21R-1858-07	451.777
TCGA-55-6981-01A-11R-1949-07	657.683
TCGA-73-7498-01A-12R-2187-07	468.223
TCGA-44-3918-01A-01R-1107-07	601.688
TCGA-69-7978-01A-11R-2187-07	716.229
TCGA-49-AARQ-01A-11R-A41B-07	395.199
TCGA-86-8358-01A-11R-2326-07	963.619
TCGA-86-8075-01A-11R-2241-07	563.767
TCGA-44-2666-01A-01R-0946-07	490.774
TCGA-55-8203-01A-11R-2241-07	606.673
TCGA-44-8119-01A-11R-2241-07	492.271
TCGA-55-6975-01A-11R-1949-07	896.845
TCGA-78-8660-01A-11R-2403-07	1343.28
TCGA-NJ-A4YQ-01A-11R-A262-07	1069.27
TCGA-78-7633-01A-11R-2066-07	575.811
TCGA-50-5932-11A-01R-1755-07	296.281
TCGA-49-6745-01A-11R-1858-07	584.503
TCGA-64-1678-01A-01R-0946-07	549.082
TCGA-44-6146-11A-01R-1858-07	255.932
TCGA-97-A4M5-01A-11R-A24X-07	471.12
TCGA-86-A4D0-01A-11R-A24H-07	635.658
TCGA-50-5933-01A-11R-1755-07	1121.11
TCGA-62-8395-01A-11R-2326-07	786.15
TCGA-73-4662-01A-01R-1206-07	531.7
TCGA-05-4415-01A-22R-1858-07	1035.77
TCGA-86-7954-01A-11R-2187-07	836.082
TCGA-38-4630-01A-01R-1206-07	590.804
TCGA-91-6849-01A-11R-1949-07	412.359
TCGA-49-AARN-01A-21R-A41B-07	560.994
TCGA-38-A44F-01A-11R-A24H-07	394.903
TCGA-MP-A4T9-01A-11R-A24X-07	594.131
TCGA-69-7980-01A-11R-2187-07	612.191
TCGA-05-4424-01A-22R-1858-07	617.096
TCGA-05-4433-01A-22R-1858-07	780.274
TCGA-50-5068-01A-01R-1628-07	356.109
TCGA-44-7661-01A-11R-2066-07	811.851
TCGA-L9-A5IP-01A-21R-A39D-07	1747.05
TCGA-44-6778-01A-11R-1858-07	438.92
TCGA-44-6147-01B-06R-A277-07	27.6
TCGA-05-4422-01A-01R-1206-07	469.277
TCGA-44-5645-01B-04R-A277-07	28.7566
TCGA-49-4490-01A-21R-1858-07	1192.32
TCGA-55-6982-01A-11R-1949-07	1168.49
TCGA-44-2666-01B-02R-A277-07	71.9849
TCGA-73-4676-01A-01R-1755-07	833.854
