# Supplementary material for: Prognostic Implications and Immune Infiltration Analysis of ALDOA in Lung Adenocarcinoma
Source: Front Genet. 2021 Dec 3;12:721021. doi: 10.3389/fgene.2021.721021 (PMC8678114; doi:10.3389/fgene.2021.721021)
Supplement: Supplementary file 9 [file DataSheet1.CSV]

Tumor	Nor	p
BLCA.Tumor (n=408)	BLCA.Normal (n=19)	0.0106753834591512
BRCA.Tumor (n=1093)	BRCA.Normal (n=112)	2.95649845795263e-40
CESC.Tumor (n=304)	CESC.Normal (n=3)	0.00729510013769966
CHOL.Tumor (n=36)	CHOL.Normal (n=9)	2.2569207869384e-09
COAD.Tumor (n=457)	COAD.Normal (n=41)	0.901722463191847
ESCA.Tumor (n=184)	ESCA.Normal (n=11)	0.00295179995717695
GBM.Tumor (n=153)	GBM.Normal (n=5)	0.00541720869033297
HNSC-HPV+.Tumor (n=97)	HNSC-HPV-.Tumor (n=421)	0.106279754652664
HNSC.Tumor (n=520)	HNSC.Normal (n=44)	0.0101399188444193
KICH.Tumor (n=66)	KICH.Normal (n=25)	3.65191770055798e-09
KIRC.Tumor (n=533)	KIRC.Normal (n=72)	6.70217536181063e-31
KIRP.Tumor (n=290)	KIRP.Normal (n=32)	9.1865409938365e-11
LIHC.Tumor (n=371)	LIHC.Normal (n=50)	1.67488911517563e-19
LUAD.Tumor (n=515)	LUAD.Normal (n=59)	3.89463641184111e-30
LUSC.Tumor (n=501)	LUSC.Normal (n=51)	3.21876977713925e-29
PAAD.Tumor (n=178)	PAAD.Normal (n=4)	0.103810923235759
PCPG.Tumor (n=179)	PCPG.Normal (n=3)	0.0175092594920114
PRAD.Tumor (n=497)	PRAD.Normal (n=52)	3.89188054580044e-07
READ.Tumor (n=166)	READ.Normal (n=10)	0.456562461960828
SKCM.Tumor (n=103)	SKCM.Metastasis (n=368)	0.936355561185125
STAD.Tumor (n=415)	STAD.Normal (n=35)	0.572487835455711
THCA.Tumor (n=501)	THCA.Normal (n=59)	0.197476455558228
UCEC.Tumor (n=545)	UCEC.Normal (n=35)	4.05248915900258e-13
